# Supplementary material for: Genome-wide identification of long non-coding RNAs in tomato plants irradiated by neutrons followed by infection with Tomato yellow leaf curl virus
Source: PeerJ. 2019 Jan 28;7:e6286. doi: 10.7717/peerj.6286 (PMC6354667; doi:10.7717/peerj.6286)
Supplement: Table S1 — For each identified lncRNA, detailed information including identity number, chromosome, RNA strand, position on chromosome, length, and FPKM value in each sample are provided. [file peerj-07-6286-s001.xlsx]

## Sheet: Table S1
Table S1. Detailed information of the 1,563 identified lncRNAs.
For each identified lncRNA, detailed information including identity number, chromosome, RNA strand, position on chromosome, length, and FPKM value in each sample are provided.
ID of lncRNA	Chromosome	Strand	Position (Start-End)	length	30D1	30D2	30S1	30S2	90D1	90D2	90S1	90S2
TCONS_00000008	SL2.50ch00	+	4263121-4266880	3760	187.717	251.258	148.871	220.057	198.85	153.779	165.671	159.623
TCONS_00000018	SL2.50ch00	+	6405171-6405449	279	359.217	385.762	357.81	429.804	295.882	307.269	305.251	787.885
TCONS_00000085	SL2.50ch00	+	12280919-12281428	510	66.898	14.069	52.4311	23.5128	27.7483	39.3412	19.0846	24.2146
TCONS_00000086	SL2.50ch00	+	12337091-12337950	860	61.9876	83.4323	97.4244	83.6618	82.2768	86.9582	121.664	28.7196
TCONS_00000099	SL2.50ch00	+	13708053-13708703	651	294.798	169.001	353.246	92.1008	166.66	196.129	171.937	18.9699
TCONS_00000100	SL2.50ch00	+	13709830-13710317	488	179.154	181.34	215.526	122.864	120.83	153.246	304.161	20.245
TCONS_00000130	SL2.50ch00	+	16395374-16396066	693	187.698	182.917	187.784	235.332	156.559	221.091	214.185	213.843
TCONS_00000138	SL2.50ch00	+	16974226-16975611	1386	467.707	462.469	409.008	365.11	308.014	275.048	340.59	90.8833
TCONS_00000143	SL2.50ch00	+	17719919-17720269	351	176.179	306.632	132.049	116.157	167.992	135.111	291.162	42.2203
TCONS_00000144	SL2.50ch00	+	17729906-17730463	558	1926.01	1135.86	2626.07	1272.22	1373.74	1533.08	1251.53	1655.44
TCONS_00000158	SL2.50ch00	+	18469112-18469860	749	153.736	130.922	216.585	102.464	119.662	143.68	94.2127	52.7612
TCONS_00000163	SL2.50ch00	+	19257962-19258767	806	365.096	364.99	347.242	303.508	313.115	400.556	295.858	306.438
TCONS_00000167	SL2.50ch00	+	19625268-19625735	468	177.698	143.095	198.073	169.111	120.954	124.718	135.183	211.101
TCONS_00000176	SL2.50ch00	+	20538329-20540498	2170	93.3528	106.911	91.1867	102.784	86.9531	94.142	95.313	84.2265
TCONS_00000184	SL2.50ch00	+	21668868-21669536	669	76.4977	78.6517	63.9519	111.132	105.767	92.6997	69.1068	92.2977
TCONS_00000185	SL2.50ch00	+	21687924-21688676	753	59.4686	44.4677	49.7156	41.405	40.7196	41.1793	74.3235	16.4003
TCONS_00000194	SL2.50ch00	-	4263163-4266858	3696	165.005	231.666	139.391	203.752	187.616	128.312	167.881	157.709
TCONS_00000201	SL2.50ch00	-	6386562-6405438	456	752.878	603.177	742.774	620.614	558.616	620.001	693.7	904.542
TCONS_00000250	SL2.50ch00	-	10882595-10883798	1204	79.6983	79.4594	79.9531	103.581	70.523	107.562	74.777	104.621
TCONS_00000267	SL2.50ch00	-	12144279-12145024	746	60.0266	25.6485	181.611	38.5786	31.6166	48.9009	52.1884	82.771
TCONS_00000283	SL2.50ch00	-	13708104-13708901	798	264.543	116.889	321.683	87.1565	168.472	240	103.674	12.3804
TCONS_00000284	SL2.50ch00	-	13709707-13710317	611	174.499	215.294	131.292	145.233	119.667	137.323	234.965	24.2542
TCONS_00000295	SL2.50ch00	-	14784185-14785509	429	15234.8	3333.92	5298.11	14456.9	15663.5	35472.4	6681.61	5740.04
TCONS_00000298	SL2.50ch00	-	15075465-15076153	689	1123.44	846.997	915.909	964.196	1064.62	1477.2	1147.78	1111.27
TCONS_00000316	SL2.50ch00	-	16687758-16688181	424	985.72	784.08	1244.5	871.083	789.909	976.529	981.349	1112.61
TCONS_00000324	SL2.50ch00	-	17719875-17720272	398	235.74	240.375	179.162	180.777	225.193	174.151	330.144	12.4115
TCONS_00000325	SL2.50ch00	-	17729765-17730463	699	1409.38	1033.34	2285.07	1060.2	1127	1226.44	835.463	1257.91
TCONS_00000341	SL2.50ch00	-	18468885-18469882	998	123.925	122.222	185.768	103.334	132.346	111.487	107.279	49.4967
TCONS_00000345	SL2.50ch00	-	19257812-19258767	956	325.655	357.758	330.053	291.008	318.263	358.695	234.166	279.025
TCONS_00000349	SL2.50ch00	-	19625366-19625740	375	392.357	389.054	480.129	338.961	345.928	398.849	382.837	605.945
TCONS_00000354	SL2.50ch00	-	20042836-20043485	650	82.0144	172.94	109.702	129.139	130.63	84.1847	119.793	121.594
TCONS_00000360	SL2.50ch00	-	20538321-20539289	969	83.6225	83.9202	69.9082	141.077	68.1536	120.471	102.956	101.956
TCONS_00000361	SL2.50ch00	-	20539449-20540102	654	48.9076	36.5707	46.3382	44.0056	68.5221	69.7248	55.8093	30.2127
TCONS_00000370	SL2.50ch00	-	21668806-21669537	732	84.4793	55.5456	48.7065	150.713	109.552	62.2952	79.7798	97.8507
TCONS_00000395	SL2.50ch01	+	232289-232814	526	1017.54	950.325	1050.62	1135.32	860.934	1113.13	1221.27	948.511
TCONS_00000414	SL2.50ch01	+	353795-354807	1013	185.241	231.381	139.023	189.402	139.7	142.247	158.536	168.235
TCONS_00000419	SL2.50ch01	+	416854-417271	313	674.457	1192.04	535.367	1386.88	934.398	693.47	901.793	505.025
TCONS_00000443	SL2.50ch01	+	584987-585547	561	703.189	486.019	435.337	530.107	344.751	422.674	516.151	123.274
TCONS_00000531	SL2.50ch01	+	1595946-1601058	440	77.5409	119.586	89.1329	109.014	117.93	111.927	105.074	123.494
TCONS_00000656	SL2.50ch01	+	3094905-3095792	888	633.949	708.361	1049.92	785.931	679.957	864.758	942.624	1371.23
TCONS_00000693	SL2.50ch01	+	4122458-4123241	784	1218.5	1165.36	1687.16	1085.97	1034.9	1165.59	1247.68	1360.96
TCONS_00000719	SL2.50ch01	+	5062763-5063246	484	1145.49	731.354	2427.21	842.38	643.255	987.373	1111.07	546.029
TCONS_00000759	SL2.50ch01	+	6843787-6845220	1434	181.415	228.498	216.306	219.092	203.952	160.268	184.957	60.2831
TCONS_00000766	SL2.50ch01	+	7575920-7577045	1126	45.4502	65.8468	66.4935	61.7681	41.8935	58.3162	28.093	63.6116
TCONS_00000774	SL2.50ch01	+	10290185-10292023	1839	73.0503	57.2246	63.9779	49.5572	58.9971	59.5107	76.7431	41.6348
TCONS_00000778	SL2.50ch01	+	11827606-11830065	601	81.605	71.6324	109.748	83.801	102.036	81.9435	109.316	127.398
TCONS_00000781	SL2.50ch01	+	11950646-11955158	480	293.201	483.328	297.11	429.697	284.998	228	304.161	504.268
TCONS_00000783	SL2.50ch01	+	11950646-11955158	565	290.607	495.278	296.584	415.989	329.787	190.471	482.35	616.379
TCONS_00000791	SL2.50ch01	+	16725626-16738666	953	105.164	82.8195	71.0819	98.1468	108.897	91.87	130.218	116.626
TCONS_00000793	SL2.50ch01	+	16809103-16810726	1624	44.6433	110.455	32.9309	118.143	100.212	44.9262	98.8897	127.753
TCONS_00000794	SL2.50ch01	+	18035722-18038018	2297	98.403	63.5156	128.829	76.2196	65.7164	96.0837	48.7293	30.1074
TCONS_00000798	SL2.50ch01	+	19489753-19490123	371	126.448	148.274	269.08	148.682	139.863	196.658	203.32	106.518
TCONS_00000805	SL2.50ch01	+	21923865-21924404	540	86.8745	48.7204	79.2293	97.7088	74.2523	74.3112	22.5304	86.9034
TCONS_00000809	SL2.50ch01	+	23875579-23875866	288	1621.49	2250.55	3497.23	1573.89	1818.09	785.334	794.197	1457.92
TCONS_00000815	SL2.50ch01	+	27562395-27563304	910	147.626	157.696	119.497	168.672	139.961	152.334	163.11	179.135
TCONS_00000821	SL2.50ch01	+	29989694-29990065	372	326.735	173.593	354.615	251.435	215.571	240.258	307.431	199.184
TCONS_00000826	SL2.50ch01	+	32673900-32675698	1799	85.3424	81.098	82.246	81.3211	69.4863	70.9728	96.0329	53.5439
TCONS_00000834	SL2.50ch01	+	39925017-39925424	408	486.056	468.966	620.435	323.301	346.853	433.648	447.295	320.843
TCONS_00000862	SL2.50ch01	+	53650806-53651778	973	127.11	152.402	69.6208	147.891	128.475	121.85	107.535	192.92
TCONS_00000870	SL2.50ch01	+	55960982-55961688	707	72.3861	118.402	146.244	108.551	130.107	118.676	65.3924	146.726
TCONS_00000871	SL2.50ch01	+	56249284-56249538	255	1062.01	722.208	2922.16	733.6	998.937	1108.71	858.807	1007.33
TCONS_00000878	SL2.50ch01	+	57861771-57863639	1869	59.3277	48.6279	117.318	55.1777	42.9066	75.1462	59.8882	63.4321
TCONS_00000879	SL2.50ch01	+	57863751-57865243	1493	98.5491	89.7098	90.7448	86.7438	75.8291	73.3022	84.7494	76.0983
TCONS_00000888	SL2.50ch01	+	60518620-60519494	875	36.555	41.001	36.6718	41.1138	40.4332	29.184	58.3988	59.2773
TCONS_00000893	SL2.50ch01	+	61607943-61608798	856	99.6436	81.0281	60.3938	100.863	88.172	102.281	88.1213	83.676
TCONS_00000894	SL2.50ch01	+	61820389-61821259	871	105.272	219.676	88.0072	173.471	181.431	150.779	192.763	192.827
TCONS_00000898	SL2.50ch01	+	63502035-63504546	714	74.6629	43.5468	132.326	100.769	79.2807	114.958	102.239	83.0214
TCONS_00000904	SL2.50ch01	+	64094708-64095257	550	120.188	156.549	61.5827	196.225	124.363	135.971	261.025	170.647
TCONS_00000910	SL2.50ch01	+	65142408-65142937	530	40.2335	54.1523	26.9081	22.6255	4.4502	3.4415	18.3644	13.9805
TCONS_00000921	SL2.50ch01	+	65973458-65974381	924	55.3863	33.6498	50.1614	12.9778	15.3156	21.7143	21.0674	2.673
TCONS_00000930	SL2.50ch01	+	67334610-67335969	1360	64.2848	66.8277	64.2281	67.0115	64.1678	69.7413	48.3079	21.7931
TCONS_00000948	SL2.50ch01	+	69595641-69596312	672	1323.21	1110.44	1650.02	1217	1102.08	1498.29	1785.13	1639.24
TCONS_00000953	SL2.50ch01	+	69891668-69892402	608	59.6223	106.212	93.8241	126.227	100.861	87.0001	168.089	203.116
TCONS_00000976	SL2.50ch01	+	73390050-73390606	557	865.2	764.322	1091.36	714.755	656.343	668.037	1092.14	603.06
TCONS_00000987	SL2.50ch01	+	74809593-74810170	578	118.055	124.138	132.62	128.629	110.177	208.277	151.554	76.9169
TCONS_00000994	SL2.50ch01	+	74976590-74976905	316	161.952	105.963	394.893	144.202	111.959	357.874	192.507	23.4483
TCONS_00000996	SL2.50ch01	+	75006483-75006922	440	242.315	250.044	522.643	267.084	203.697	286.037	359.463	454.684
TCONS_00001005	SL2.50ch01	+	75253313-75253853	541	39.4154	48.6303	32.9512	62.0634	39.2374	84.2885	58.4708	50.2195
TCONS_00001033	SL2.50ch01	+	76189659-76190039	381	330.21	225.99	486.605	283.264	260.003	330.331	268.236	369.51
TCONS_00001042	SL2.50ch01	+	76384399-76385123	725	208.826	257.317	223.754	234.869	260.26	306.935	308.776	330.454
TCONS_00001053	SL2.50ch01	+	76580016-76580873	858	62.1321	94.777	78.9522	67.0855	54.9791	72.2798	82.2439	57.5731
TCONS_00001070	SL2.50ch01	+	77069257-77069699	443	731.65	1079.79	313.877	898.688	697.465	613.49	768.984	607.715
TCONS_00001268	SL2.50ch01	+	80461664-80462255	592	641.153	432.288	1291.83	461.836	446.222	640.866	637.093	742.635
TCONS_00001283	SL2.50ch01	+	80658289-80659318	1030	2190.34	2136.3	3400.9	1702.1	1371.65	1606.18	1845.04	1191.78
TCONS_00001284	SL2.50ch01	+	80659423-80661214	1792	1394.61	1680.35	1621.5	1517.68	1195.1	1172.57	1308.98	973.069
TCONS_00001332	SL2.50ch01	+	81305898-81306311	414	1122.84	1103.43	1472.63	1077.5	1002.69	1246.84	1680.97	1121.59
TCONS_00001350	SL2.50ch01	+	81734569-81735311	743	51.6591	83.6943	14.3956	125.887	60.3142	68.7376	108.073	169.535
TCONS_00001380	SL2.50ch01	+	82241570-82242063	494	379.856	401.849	595.422	368.97	305.568	361.847	423.608	504.977
TCONS_00001385	SL2.50ch01	+	82392470-82393005	536	1117.9	1396.66	1626.34	1409.45	1166.1	1466.69	1516.26	1912.32
TCONS_00001475	SL2.50ch01	+	83520630-83521025	396	403.859	404.661	481.678	308.873	309.715	456	405.548	411.648
TCONS_00001488	SL2.50ch01	+	83690213-83690754	542	680.629	1213.51	720.299	1061.98	848.574	834.599	1068.49	1029.88
TCONS_00001529	SL2.50ch01	+	84394175-84394832	658	48.6103	32.7136	16.2552	14.5794	7.169	5.5441	14.792	3.7536
TCONS_00001541	SL2.50ch01	+	84569361-84588904	1837	285.555	317.682	252.309	305.5	268.344	246.245	372.212	361.676
TCONS_00001548	SL2.50ch01	+	84681406-84681986	581	359.678	259.344	463.307	198.139	223.276	373.591	268.038	255.066
TCONS_00001597	SL2.50ch01	+	85358549-85358991	443	543.924	1052.79	386.31	979.895	548.388	362.33	565.753	652.317
TCONS_00001680	SL2.50ch01	+	86249526-86249945	420	406.166	404.316	742.774	382.587	387.485	555.886	370.786	635.114
TCONS_00001712	SL2.50ch01	+	86561590-86564974	1062	114.449	92.336	135.965	121.948	102.162	123.661	93.9404	176.753
TCONS_00001829	SL2.50ch01	+	87844060-87845043	984	104.018	87.5022	96.0172	114.553	83.8934	116.781	140.952	148.093
TCONS_00001836	SL2.50ch01	+	87909709-87910229	521	556.627	560.059	646.684	520.17	466.288	549.651	546.438	858.06
TCONS_00001846	SL2.50ch01	+	88000591-88001127	537	1417.61	748.25	1593.44	808.367	786.201	1097.12	888.126	671.515
TCONS_00001882	SL2.50ch01	+	88360164-88360670	507	46.2645	75.4786	70.3218	56.7646	46.5207	50.3669	71.9907	68.202
TCONS_00001911	SL2.50ch01	+	88655181-88657378	2198	445.296	430.902	484.189	446.273	477.515	440.648	451.675	229.234
TCONS_00001926	SL2.50ch01	+	88757555-88758112	558	955.365	900.112	1067.04	928.376	900.327	1039.49	1111.99	1633.31
TCONS_00001932	SL2.50ch01	+	88860502-88860964	463	156.589	123.977	354.221	129.498	193.579	157.581	131.387	122.694
TCONS_00001935	SL2.50ch01	+	88892591-88893185	595	734.683	711.488	802.945	657.015	578.749	705.076	642.06	734.739
TCONS_00001936	SL2.50ch01	+	88904621-88905204	584	438.159	319.443	500.61	357.282	339.251	365.425	249.995	296.048
TCONS_00001942	SL2.50ch01	+	88960739-88961734	498	89.9194	0	14.3185	9.6318	0	25.6386	0	0
TCONS_00001961	SL2.50ch01	+	89085201-89085602	402	159.132	190.386	128.6	208.808	170.148	131.582	145.271	657.408
TCONS_00002008	SL2.50ch01	+	89569308-89570017	710	102.114	57.2667	120.518	64.18	93.0153	84.7776	123.378	41.7446
TCONS_00002043	SL2.50ch01	+	89948130-89950314	2185	428.426	377.641	510.73	335.873	328.153	594.366	638.111	877.177
TCONS_00002054	SL2.50ch01	+	90041127-90041836	710	1513.68	1205.97	2382.74	1273.47	1099.57	1567.1	1579.92	1756.75
TCONS_00002134	SL2.50ch01	+	90858817-90859493	677	182.685	176.642	168.523	198.383	191.615	199.374	136.58	368.476
TCONS_00002302	SL2.50ch01	+	92568068-92568338	271	1959.27	1182.62	2269.44	1265.53	1819	2833.6	1858.63	1795.45
TCONS_00002309	SL2.50ch01	+	92626953-92627776	824	1596.69	1375.82	2319.19	1388.34	1333.87	1505.24	1703.89	1990.3
TCONS_00002310	SL2.50ch01	+	92630062-92631616	1555	729.532	812.11	538.81	984	741.708	770.655	782.407	1250.03
TCONS_00002420	SL2.50ch01	+	93789127-93789662	536	266.547	379.285	59.8654	832.248	264.023	473.015	576.543	124.416
TCONS_00002431	SL2.50ch01	+	93975424-93975776	353	525.543	562.361	712.053	659.025	461.03	552.885	744.461	559.747
TCONS_00002447	SL2.50ch01	+	94118455-94119960	1506	65.1323	112.757	50.8993	108.29	84.5714	76.3029	58.1662	177.123
TCONS_00002511	SL2.50ch01	+	94835190-94835558	369	670.34	492.605	830.941	565.454	530.526	474.537	567.107	776.441
TCONS_00002567	SL2.50ch01	+	95390891-95391838	948	393.634	474.309	571.654	389.598	435.396	375.19	523.618	580.996
TCONS_00002604	SL2.50ch01	+	95757165-95758209	894	85.8674	152.493	107.677	142.181	126.636	118.336	122.481	171.29
TCONS_00002620	SL2.50ch01	+	95931241-95933874	2634	131.148	97.1582	151.6	99.2465	108.349	126.725	80.3705	30.0062
TCONS_00002659	SL2.50ch01	+	96352954-96353497	544	54.8773	79.138	55.7081	127.851	65.035	77.1177	71.5672	95.3449
TCONS_00002782	SL2.50ch01	+	97680282-97693637	617	69.1207	143.426	83.7878	147.708	126.149	106.425	126.2	164.125
TCONS_00002872	SL2.50ch01	-	102697-103309	613	1537.54	1498.24	1186.5	1408.47	1285.11	1410.4	1603.67	419.034
TCONS_00002910	SL2.50ch01	-	416889-417276	388	840.859	1128.06	606.471	1520.58	936.146	775.671	1015.96	553.815
TCONS_00002926	SL2.50ch01	-	540645-541715	1071	2251.83	1817.8	2768.03	2062.41	1951.19	2389.43	2428.74	2195.45
TCONS_00002931	SL2.50ch01	-	584994-585492	499	512.795	421.787	360.819	355.661	316.686	350.91	375.477	103.943
TCONS_00003023	SL2.50ch01	-	1702880-1703251	372	143.305	109.299	215.644	167.624	145.827	142.194	104.657	152.708
TCONS_00003085	SL2.50ch01	-	2389441-2390097	657	464.124	418.643	504.68	427.096	405.665	427.544	470.361	571.42
TCONS_00003105	SL2.50ch01	-	2629755-2630697	943	189.946	238.412	240.082	167.856	177.583	195.36	281.26	144.055
TCONS_00003160	SL2.50ch01	-	3591190-3591754	565	177.383	148.16	217.705	161.302	166.981	174.329	159.348	253.546
TCONS_00003192	SL2.50ch01	-	4872867-4873418	552	88.8489	134.318	93.6542	191.169	106.821	175.131	370.283	80.5398
TCONS_00003216	SL2.50ch01	-	5600421-5600667	247	423.022	261.444	483.555	213.614	238.725	391.385	315.243	249.988
TCONS_00003237	SL2.50ch01	-	6484237-6487023	348	134.805	164.947	276.619	124.05	88.1087	157.242	181.797	113.558
TCONS_00003240	SL2.50ch01	-	6843673-6844606	934	84.473	112.672	110.7	110.415	78.2834	64.4455	91.1831	60.8216
TCONS_00003253	SL2.50ch01	-	10290161-10292041	1881	54.4146	59.7614	57.8108	39.5255	55.172	71.7577	47.8637	45.9575
TCONS_00003258	SL2.50ch01	-	11829550-11829986	437	58.5549	43.7845	53.031	60.3693	70.1644	41.7392	50.1134	158.254
TCONS_00003261	SL2.50ch01	-	11954655-11955107	453	145.924	190.071	90.5102	169.417	130.166	140.927	177.259	348.946
TCONS_00003270	SL2.50ch01	-	16725594-16726463	870	98.0402	123.71	75.8142	115.78	105.73	85.9587	139.844	107.88
TCONS_00003272	SL2.50ch01	-	16809902-16810724	823	54.4105	145.305	41.1549	101.994	77.3782	84.2188	88.6981	153.055
TCONS_00003273	SL2.50ch01	-	18035782-18037858	2077	103.693	66.7887	121.018	61.1989	66.9993	93.0882	63.2631	17.8374
TCONS_00003284	SL2.50ch01	-	21923897-21924500	604	116.504	19.7991	73.7855	91.3262	58.5745	96.6359	8.0572	102.23
TCONS_00003293	SL2.50ch01	-	27559475-27563302	1189	127.333	146.843	92.9561	151.281	148.776	150.338	196.464	170.337
TCONS_00003294	SL2.50ch01	-	27559475-27563302	724	153.154	148.657	132.961	178.879	169.402	148.641	154.601	197.864
TCONS_00003298	SL2.50ch01	-	29989711-29990064	354	174.686	229.714	297.11	250.67	186.556	190.644	171.842	111.633
TCONS_00003304	SL2.50ch01	-	32551368-32551975	608	897.841	806.421	1073.11	777.083	690.512	771.001	808.427	1011.52
TCONS_00003305	SL2.50ch01	-	32673901-32675653	1753	94.8803	77.7686	107.793	101.24	69.9642	83.2403	83.2842	54.949
TCONS_00003328	SL2.50ch01	-	43310734-43311741	1008	55.0017	2.3727	19.4536	26.172	11.6994	1.8095	7.2419	2.4503
TCONS_00003351	SL2.50ch01	-	53650783-53651777	995	87.8666	132.206	68.0814	149.442	135.116	130.155	132.058	203.548
TCONS_00003355	SL2.50ch01	-	54531852-54572458	307	159.754	124.65	174.201	171.866	199.751	213.889	118.89	265.493
TCONS_00003360	SL2.50ch01	-	56249284-56249535	252	651.559	607.423	1789.73	542.474	683.246	550.096	492.451	656.676
TCONS_00003368	SL2.50ch01	-	57862286-57863366	1081	51.2874	44.2503	93.9977	48.8092	28.3643	37.1212	40.5172	47.9811
TCONS_00003369	SL2.50ch01	-	57862019-57865263	912	114.568	115.39	91.8695	126.227	90.5165	118	141.408	97.4955
TCONS_00003375	SL2.50ch01	-	59832305-59833214	910	672.518	749.057	948.139	711.585	699.805	737.618	1288.84	787.106
TCONS_00003378	SL2.50ch01	-	60510007-60519501	794	110.11	114.466	110.013	111.76	127.733	119.456	131.777	105.763
TCONS_00003380	SL2.50ch01	-	60510007-60519501	996	109.188	98.4546	69.8029	79.4619	104.195	58.6025	112.381	109.111
TCONS_00003383	SL2.50ch01	-	61607808-61608753	946	87.9097	93.5453	73.4923	98.8731	99.7295	90.6217	77.1655	88.7697
TCONS_00003384	SL2.50ch01	-	61820448-61821253	806	105.825	181.012	97.3163	136.876	134.61	115.415	147.929	159.347
TCONS_00003388	SL2.50ch01	-	63457291-63457651	361	507.989	556.524	622.202	491.62	463.88	449.685	478.569	513.134
TCONS_00003389	SL2.50ch01	-	63502064-63502499	436	73.3615	32.9137	49.064	55.007	21.6385	20.9175	33.4856	67.9785
TCONS_00003394	SL2.50ch01	-	64094742-64095259	518	78.2145	124.665	55.0628	208.347	150.258	144.371	220.781	181.189
TCONS_00003397	SL2.50ch01	-	64640188-64640438	251	518.226	1048.17	85.2267	1108.38	1090.03	385.148	164.804	403.447
TCONS_00003399	SL2.50ch01	-	65142132-65143234	666	35.2194	71.8236	24.09	64.8191	31.873	24.6487	94.9931	11.1256
TCONS_00003407	SL2.50ch01	-	65973546-65976737	604	88.2605	98.9953	88.5426	43.6778	46.8596	48.3179	64.4579	12.2676
TCONS_00003415	SL2.50ch01	-	67334400-67335557	1158	53.4014	57.831	70.8137	43.4926	54.9933	47.2539	56.7346	17.0631
TCONS_00003437	SL2.50ch01	-	69833492-69833724	233	677.235	523.511	443.752	566.124	242.946	720.207	637.04	106.004
TCONS_00003464	SL2.50ch01	-	73390222-73390609	388	857.346	881.487	1111.86	679.932	796.332	601.733	1103.76	502.889
TCONS_00003475	SL2.50ch01	-	74808815-74810154	1340	135.262	119.586	135.695	136.023	137.292	144.287	138.007	112.435
TCONS_00003482	SL2.50ch01	-	74976593-74976978	386	204.399	86.7466	434.119	93.1984	103.876	330.778	81.95	70.3854
TCONS_00003503	SL2.50ch01	-	75673339-75673822	484	559.528	761.004	541.427	792.828	691.986	719.803	728.98	1020.61
TCONS_00003610	SL2.50ch01	-	78498944-78499544	601	120.633	123.367	71.1877	123.706	113.809	109.258	117.413	139.727
TCONS_00003684	SL2.50ch01	-	79608337-79610841	919	294.681	343.534	302.606	367.966	351.609	329.471	312.435	548.266
TCONS_00003813	SL2.50ch01	-	81734568-81735283	716	53.6072	140.297	17.4282	117.236	115.295	63.6872	122.344	151.781
TCONS_00003818	SL2.50ch01	-	81778845-81779097	253	1002.97	1767.8	789.161	1535.67	1118.7	1167.94	1365.72	1054.34
TCONS_00003913	SL2.50ch01	-	82964287-82964998	712	1437.56	1813.95	2050.56	1849.26	1533.75	1867.55	2040.27	1269.63
TCONS_00003968	SL2.50ch01	-	83808497-83809188	692	893.625	743.094	1280.32	703.549	736.211	801.296	777.104	778.086
TCONS_00004007	SL2.50ch01	-	84357695-84358706	1012	151.71	132.349	167.344	99.5344	130.516	138.783	199.568	197.689
TCONS_00004026	SL2.50ch01	-	84764034-84764585	552	401.752	307.632	481.189	238.962	256.37	323.827	401.139	237.145
TCONS_00004032	SL2.50ch01	-	84851637-84852277	641	186.292	152.981	216.923	101.021	158.221	136.587	193.6	123.302
TCONS_00004123	SL2.50ch01	-	85871462-85872692	1231	337.785	396.354	534.363	348.738	356.377	450.444	482.308	531.698
TCONS_00004127	SL2.50ch01	-	85920045-85920934	890	419.287	389.663	564.842	401.514	373.666	473.421	481.189	541.155
TCONS_00004148	SL2.50ch01	-	86129012-86129803	792	72.6946	96.6354	56.2708	93.8731	101.253	89.8183	98.3146	90.4377
TCONS_00004195	SL2.50ch01	-	86563916-86565064	1149	126.198	104.079	173.767	108.54	135.481	146.047	97.4161	152.621
TCONS_00004234	SL2.50ch01	-	86936019-86936861	843	212.478	218.461	222.039	199.148	190.255	242.335	251.122	269.549
TCONS_00004340	SL2.50ch01	-	87999262-87999936	675	1061.45	956.691	1183.16	1012.62	995.854	1118.72	1135.53	1346.55
TCONS_00004377	SL2.50ch01	-	88359673-88361032	1360	680.478	629.587	884.775	700.094	757.874	741.671	796.185	288.759
TCONS_00004383	SL2.50ch01	-	88422621-88423328	708	283.112	260.117	362.575	413.267	226.532	306.577	250.89	823.295
TCONS_00004395	SL2.50ch01	-	88572953-88573709	757	2273.22	1734.55	3843.19	2385.63	2162.31	2623.96	2262.92	3474.81
TCONS_00004406	SL2.50ch01	-	88655662-88657595	1934	513.798	461.279	574.248	431.546	513.429	442.325	546.042	256.695
TCONS_00004410	SL2.50ch01	-	88700365-88701067	703	891.775	1068.28	994.029	979.109	966.255	853.623	1045.31	1317.51
TCONS_00004440	SL2.50ch01	-	89029937-89030542	606	436.327	394.674	635.403	482.827	509.863	511.684	598.283	468.708
TCONS_00004471	SL2.50ch01	-	89298219-89298772	554	2082.34	1964.32	2764.09	2008.69	1992.47	2166.41	2064.34	4141.74
TCONS_00004545	SL2.50ch01	-	90170377-90170854	478	289.967	270.195	238.682	316.095	177.635	183.163	203.622	568.384
TCONS_00004569	SL2.50ch01	-	90449562-90450230	669	490.86	518.386	655.507	623.775	518.258	534.386	494.659	819.603
TCONS_00004657	SL2.50ch01	-	91391847-91393124	1278	747.499	724.255	1060.11	831.338	668.086	720.752	704.472	732.462
TCONS_00004711	SL2.50ch01	-	92037096-92037982	887	944.783	714.552	1268.16	711.11	755.178	943.875	957.403	1041.42
TCONS_00004823	SL2.50ch01	-	93084466-93085072	607	298.603	177.311	252.568	177.799	178.741	354.584	232.505	406.901
TCONS_00004901	SL2.50ch01	-	93789187-93789696	510	284.317	365.793	76.899	954.62	272.858	432.753	572.538	111.387
TCONS_00004926	SL2.50ch01	-	94118421-94129583	1186	169.008	181.497	105.216	232.551	190.916	166.098	94.377	329.041
TCONS_00004931	SL2.50ch01	-	94228101-94229887	1787	531.005	701.323	562.63	656.28	554.344	564.451	573.259	753.267
TCONS_00004932	SL2.50ch01	-	94234335-94236230	357	710.791	1085.32	704.075	691.948	673.886	945.211	920.15	505.047
TCONS_00004988	SL2.50ch01	-	94835211-94835615	405	1437.38	1429.13	1703.43	1581.11	1543.28	1261.04	1580.13	1530.72
TCONS_00005010	SL2.50ch01	-	95044034-95044956	923	697.7	717.777	560.098	722.35	559.625	575.065	637.98	963.336
TCONS_00005101	SL2.50ch01	-	95931920-95934217	2298	115.991	70.7735	159.803	80.361	110.848	87.3108	76.2387	21.496
TCONS_00005135	SL2.50ch01	-	96352858-96353588	731	64.1754	65.4371	24.3866	95.1448	48.3981	49.9043	43.2732	94.6058
TCONS_00005275	SL2.50ch01	-	97793298-97793827	530	1544.96	2382.7	1294.95	2312.33	1610.97	1528.03	1891.54	2632.99
TCONS_00005299	SL2.50ch01	-	97970439-97971224	786	1668.46	1469.73	1517.3	1363.92	1263.32	1359.88	1420.96	2020.53
TCONS_00005359	SL2.50ch02	+	4359866-4360510	645	105.792	259.567	63.5677	226.816	157.24	155.535	184.854	264.22
TCONS_00005363	SL2.50ch02	+	5082950-5084040	1091	82.0895	140.303	171.567	118.706	110.255	172.202	167.274	63.3885
TCONS_00005366	SL2.50ch02	+	5424516-5425421	906	75.3156	95.0355	135.765	108.533	104.132	92.6094	94.0011	125.403
TCONS_00005370	SL2.50ch02	+	6736887-6738654	1105	90.6982	67.0982	75.8235	75.9644	89.6482	62.7259	110.103	75.9965
TCONS_00005379	SL2.50ch02	+	7820378-7822544	2167	96.4341	111.474	107.766	88.5392	68.5703	72.3877	72.9873	41.0318
TCONS_00005386	SL2.50ch02	+	13826334-13826776	443	933.816	1824.84	555.32	1580.82	1086.13	399.387	488.854	613.29
TCONS_00005389	SL2.50ch02	+	14982759-14984528	1770	33.7325	35.1327	33.236	43.3592	21.3207	25.7627	31.619	20.9312
TCONS_00005414	SL2.50ch02	+	18663496-18665927	1391	1140.54	1547.49	1249.53	1286.22	1295.45	1012.31	1289.24	699.594
TCONS_00005419	SL2.50ch02	+	20280267-20281129	863	71.6557	69.2852	47.51	75.0339	54.6605	76.0882	53.5718	123.065
TCONS_00005425	SL2.50ch02	+	21304501-21305379	879	121.295	217.677	95.3185	204.634	195.879	176.382	160.558	255.699
TCONS_00005429	SL2.50ch02	+	21411605-21412017	413	87.7732	63.7022	129.491	98.7196	62.8199	101.579	58.9173	113.627
TCONS_00005434	SL2.50ch02	+	22426935-22427373	439	330.299	446.746	341.101	497.143	397.577	369.786	526.565	714.523
TCONS_00005437	SL2.50ch02	+	22514576-22515271	696	211.399	223.365	217.71	310.126	284.659	235.862	314.649	266.151
TCONS_00005441	SL2.50ch02	+	22940930-22944511	600	145.712	171.407	199.064	147.895	121.861	161.12	182.496	185.241
TCONS_00005461	SL2.50ch02	+	24349368-24349766	399	149.64	341.675	129.567	264.475	289.653	242.286	347.612	433.313
TCONS_00005493	SL2.50ch02	+	27052420-27053433	1014	151.411	80.196	168.772	75.6862	74.4332	93.5386	103.187	56.0231
TCONS_00005504	SL2.50ch02	+	27311838-27312580	743	192.287	560.108	81.5752	338.926	333.315	208.668	275.096	63.1599
TCONS_00005512	SL2.50ch02	+	28362845-28364059	1215	537.042	517.715	770.284	607.966	524.134	550.954	432.584	605.783
TCONS_00005546	SL2.50ch02	+	31099967-31100805	839	86.4132	74.1179	95.6134	71.4632	19.6784	15.2181	95.7073	11.7754
TCONS_00005547	SL2.50ch02	+	31158927-31160100	1174	65.3879	65.1919	71.3671	89.8854	72.3251	77.6832	95.3417	86.2567
TCONS_00005548	SL2.50ch02	+	31161925-31163579	1655	46.384	76.5931	39.854	104.337	89.7836	68.3312	101.448	86.5579
TCONS_00005550	SL2.50ch02	+	31330477-31331395	919	74.2502	98.8962	141.604	91.3392	87.2606	119.086	119.149	91.3777
TCONS_00005551	SL2.50ch02	+	31331510-31332540	1031	122.027	222.702	95.0982	151.203	173.864	132.687	186.45	100.616
TCONS_00005553	SL2.50ch02	+	31511959-31512504	546	507.708	521.274	617.074	522.708	410.379	574.594	463.483	1162.57
TCONS_00005567	SL2.50ch02	+	33672913-33673441	529	1608.35	1528.17	1509.7	1192.35	1123.57	1041.3	1131.55	686.339
TCONS_00005576	SL2.50ch02	+	33883779-33885065	1287	33.1371	44.601	67.8712	46.5871	32.9874	52.4383	45.376	24.9483
TCONS_00005580	SL2.50ch02	+	33974639-33975211	573	126.528	100.177	317.332	62.7829	53.511	85.9477	84.9314	12.9313
TCONS_00005617	SL2.50ch02	+	35057092-35058572	1481	48.9539	61.3677	45.7401	68.0141	63.703	60.3485	93.6511	30.0189
TCONS_00005642	SL2.50ch02	+	35539130-35539911	514	755.043	749.159	2209.25	587.912	747.961	908.452	814.251	528.575
TCONS_00005741	SL2.50ch02	+	37395766-37397802	2037	368.481	352.243	399.063	421.499	363.574	470.104	512.459	625.656
TCONS_00005751	SL2.50ch02	+	37565320-37566094	775	280.648	283.921	441.639	238.283	188.688	223.587	351.649	194.404
TCONS_00005791	SL2.50ch02	+	38050128-38051055	928	96.5083	108.246	80.6807	175.738	116.913	135.621	183.545	127.753
TCONS_00005795	SL2.50ch02	+	38065892-38070081	692	70.8737	48.3875	28.3371	69.3152	37.4922	31.6301	63.2936	74.9532
TCONS_00005798	SL2.50ch02	+	38094936-38096116	1181	279.863	400.984	209.813	312.734	259.626	253.291	292.571	236.323
TCONS_00005814	SL2.50ch02	+	38221312-38221701	390	1060.72	944.425	1631.82	891.678	991.822	1071.02	1123.05	1171.61
TCONS_00005919	SL2.50ch02	+	39473479-39474204	726	760.723	494.158	1181.07	515.338	529.548	668.298	620.052	568.142
TCONS_00005947	SL2.50ch02	+	39758522-39762939	708	259.017	293.899	256.824	260.833	276.503	283.39	353.995	540.724
TCONS_00005949	SL2.50ch02	+	39774273-39796211	613	260.894	409.676	273.36	410.803	296.268	238.043	329.466	346.509
TCONS_00005950	SL2.50ch02	+	39774928-39775681	754	62.2178	50.7528	44.9211	79.5194	43.7937	43.5438	74.2249	85.1685
TCONS_00006034	SL2.50ch02	+	40723520-40725773	2254	57.7084	50.933	79.0887	48.945	51.274	70.4029	82.0451	72.3214
TCONS_00006089	SL2.50ch02	+	41383741-41384194	454	239.54	184.384	325.904	216.587	275.343	277.216	187.588	239.372
TCONS_00006114	SL2.50ch02	+	41690830-41691360	531	413.624	355.831	543.862	438.109	430.856	491.21	517.818	711.662
TCONS_00006313	SL2.50ch02	+	43929703-43930217	515	343.664	102.171	751.139	97.795	73.2769	180.629	99.2213	9.5918
TCONS_00006391	SL2.50ch02	+	44699736-44700239	504	406.166	346.421	304.184	447.303	355.662	412.572	545.558	308.736
TCONS_00006404	SL2.50ch02	+	44908400-44909609	396	113.08	241.589	166.561	211.971	160.814	101.333	245.786	56.1338
TCONS_00006477	SL2.50ch02	+	45754228-45755334	1107	354.433	246.303	536.247	307.642	285.504	388.857	329.714	412.763
TCONS_00006527	SL2.50ch02	+	46233824-46234355	532	52.1069	17.9829	117.28	54.0971	31.0342	34.2858	50.3123	27.8559
TCONS_00006535	SL2.50ch02	+	46278533-46281127	2595	100.25	81.1067	62.5133	70.2394	57.2609	59.7457	58.1363	54.2518
TCONS_00006606	SL2.50ch02	+	46932888-46933439	552	424.93	290.3	384.305	251.996	256.37	389.913	379.099	116.335
TCONS_00006635	SL2.50ch02	+	47239859-47240402	544	376.301	202.242	576.742	233.659	242.797	305.118	295.215	326.897
TCONS_00006663	SL2.50ch02	+	47556205-47558344	2140	263.059	312.936	312.382	305.952	293.172	363.096	255.836	288.538
TCONS_00006693	SL2.50ch02	+	47925828-47926939	1112	479.401	139.804	397.571	51.762	154.836	1874.85	426.7	375.369
TCONS_00006731	SL2.50ch02	+	48342924-48344472	317	168.168	143.353	219.318	128.616	141.367	138.095	176.548	124.663
TCONS_00006771	SL2.50ch02	+	48722034-48722237	204	8801.27	18758.6	1459.33	14683.7	9538.46	4747.77	4425.24	5121.38
TCONS_00006817	SL2.50ch02	+	49308418-49308734	317	1123.36	3138.67	742.306	2443.7	1994.02	851.585	1151.4	654.481
TCONS_00006866	SL2.50ch02	+	49681427-49682133	707	2268.1	4164.38	1553.21	3263.32	2572.11	1733.7	2498.68	3867.28
TCONS_00007032	SL2.50ch02	+	51302922-51306556	2073	166.64	260.748	299.26	238.327	274.203	197.094	265.279	120.337
TCONS_00007054	SL2.50ch02	+	51506170-51506611	442	274.989	211.035	431.548	298.432	272.146	379.656	302.784	441.45
TCONS_00007130	SL2.50ch02	+	52329069-52329543	475	1037.01	730.106	1249.74	944.175	923.579	1006.08	896.474	1414.33
TCONS_00007144	SL2.50ch02	+	52481478-52482101	624	119.604	107.321	157.125	126.834	117.174	204.616	109.186	39.5815
TCONS_00007311	SL2.50ch02	+	54149642-54150733	760	78.5611	59.7932	49.2577	91.5143	83.7924	62.4001	73.6389	74.7465
TCONS_00007368	SL2.50ch02	+	54518134-54518809	676	217.654	176.903	163.498	258.989	212.832	261.728	284.363	233.835
TCONS_00007381	SL2.50ch02	+	54600220-54600778	559	2895.3	2502.97	3491.97	2509.86	2409.23	2558.17	2629.17	3954.47
TCONS_00007415	SL2.50ch02	+	54897702-54898104	403	693.154	682.503	827.189	809.354	655.492	796.587	694.362	802.866
TCONS_00007449	SL2.50ch02	-	4359874-4360566	693	92.3105	155.307	100.323	200.724	108.911	115.81	172.05	281.56
TCONS_00007454	SL2.50ch02	-	5424516-5425012	497	77.2288	72.1849	150.647	91.6857	52.2025	132.121	102.815	114.301
TCONS_00007458	SL2.50ch02	-	6736579-6737757	1179	28.9381	40.5721	24.1921	67.1282	44.0112	54.1476	68.1072	67.0368
TCONS_00007459	SL2.50ch02	-	6739658-6741815	2158	53.3587	36.5741	42.9556	50.011	53.5549	52.4041	62.0161	70.9606
TCONS_00007467	SL2.50ch02	-	7820460-7822492	2033	105.937	116.469	113.115	87.2969	73.09	76.2618	86.1764	37.6618
TCONS_00007479	SL2.50ch02	-	13826334-13826782	449	1966.15	4746.17	1341.96	3306.35	2495.18	983.092	1219.35	1116.67
TCONS_00007480	SL2.50ch02	-	13831292-13831521	230	194.695	384.756	23.2521	354.532	348.663	79.3044	74.0565	150.341
TCONS_00007483	SL2.50ch02	-	14982901-14984507	1607	26.5386	17.8598	22.1862	14.9241	27.8864	27.2409	24.2269	19.9804
TCONS_00007503	SL2.50ch02	-	20280319-20281129	811	63.1035	56.0331	28.5753	59.1444	55.257	47.2306	78.0091	73.0916
TCONS_00007518	SL2.50ch02	-	22426942-22427377	436	410.824	521.133	462.019	473.06	411.132	405.799	524.607	617.471
TCONS_00007538	SL2.50ch02	-	24132725-24133423	699	192.188	167.66	209.124	247.036	148.467	174.833	167.093	388.68
TCONS_00007581	SL2.50ch02	-	27241437-27241939	503	131.419	109.363	251.628	114.432	121.916	163.181	174.152	166.951
TCONS_00007590	SL2.50ch02	-	28359130-28360191	1062	44.1735	49.5461	31.8931	49.6824	71.069	56.678	41.2421	67.4451
TCONS_00007631	SL2.50ch02	-	31099874-31100799	926	55.2667	74.9029	88.5554	62.1591	28.0179	17.7279	118.248	8.0018
TCONS_00007632	SL2.50ch02	-	31158950-31159584	635	70.5194	41.4315	72.9907	67.9835	40.8577	74.6835	57.4792	77.7917
TCONS_00007633	SL2.50ch02	-	31162348-31163191	844	32.8446	62.3436	50.6917	71.0399	41.9183	49.7062	57.6608	76.0865
TCONS_00007654	SL2.50ch02	-	33594147-33595506	1360	86.2357	72.1035	114.038	109.335	78.042	95.2236	116.297	52.6667
TCONS_00007665	SL2.50ch02	-	33843425-33844758	1334	143.863	118.331	187.086	129.444	155.59	165.446	131.332	105.535
TCONS_00007669	SL2.50ch02	-	33883319-33884914	1596	45.4265	62.9402	81.5376	43.5782	39.9012	38.8572	59.46	41.7838
TCONS_00007674	SL2.50ch02	-	33973906-33974431	526	81.0788	86.3932	138.952	68.3928	76.2286	69.3537	78.6423	32.8692
TCONS_00007676	SL2.50ch02	-	33991236-33991638	403	296.31	11.8696	667.944	59.5113	321.894	3476.01	217.365	2371.83
TCONS_00007725	SL2.50ch02	-	35057227-35058578	1352	52.0476	60.147	32.9634	56.7646	48.8468	58.0119	82.7893	23.7489
TCONS_00007830	SL2.50ch02	-	36989465-36989918	454	145.603	163.312	259.153	190.174	129.879	224.987	294.781	282.894
TCONS_00008047	SL2.50ch02	-	39543705-39544253	549	974.91	766.747	1217.66	720.802	790.497	893.728	753.476	836.792
TCONS_00008067	SL2.50ch02	-	39737070-39737604	535	1239.57	1010.34	1639.38	1291.05	1318.17	1346.69	1446.33	1823.56
TCONS_00008113	SL2.50ch02	-	40329682-40330024	343	1355.27	1276.05	1538.39	1237.61	1010.83	1212.46	1475.58	1886.62
TCONS_00008146	SL2.50ch02	-	40661645-40662143	499	623.901	575.165	778.797	595.972	486.846	636.025	585.159	737.501
TCONS_00008148	SL2.50ch02	-	40681602-40682053	452	528.376	873.086	406.225	822.428	641.832	536.709	608.321	590.15
TCONS_00008153	SL2.50ch02	-	40723317-40724772	1456	42.4717	52.5654	64.8907	49.4156	50.2175	56.3737	63.5061	61.0686
TCONS_00008254	SL2.50ch02	-	41968593-41968972	380	448.921	459.463	347.149	511.218	359.997	374.4	473.85	435.48
TCONS_00008299	SL2.50ch02	-	42609591-42610003	413	222.015	121.613	185.604	185.825	188.46	198.741	164.969	275.096
TCONS_00008453	SL2.50ch02	-	44183413-44183850	438	185	365.858	170.94	262.828	204.628	108.274	149.997	394.731
TCONS_00008479	SL2.50ch02	-	44450507-44454226	873	295.552	356.156	285.879	318.675	245.857	202.667	256.429	254.627
TCONS_00008511	SL2.50ch02	-	44836168-44836820	653	84.9031	73.2535	79.1686	77.1278	57.7912	92.1777	81.979	60.5179
TCONS_00008639	SL2.50ch02	-	46232766-46234352	702	69.8641	54.5123	96.4972	61.495	50.3975	57.1625	55.4595	24.6285
TCONS_00008643	SL2.50ch02	-	46278622-46281128	2507	99.5164	100.172	60.4411	78.4448	45.1587	45.8365	35.9121	60.0969
TCONS_00008720	SL2.50ch02	-	47055298-47055936	639	183.538	239.547	217.601	157.635	188.245	202.667	232.286	131.418
TCONS_00008734	SL2.50ch02	-	47185821-47186551	731	134.185	88.3401	121.933	95.1448	100.023	92.323	126.491	121.636
TCONS_00008743	SL2.50ch02	-	47303387-47304110	724	88.358	62.7663	39.3958	36.4383	32.5774	27.7127	16.8045	47.7602
TCONS_00008753	SL2.50ch02	-	47430678-47432008	1331	83.3084	102.426	73.6636	102.707	108.095	72.6312	87.7518	33.4019
TCONS_00008765	SL2.50ch02	-	47556053-47557040	988	168.345	225.132	212.909	208.759	195.754	197.539	140.382	217.49
TCONS_00008864	SL2.50ch02	-	48546301-48546826	526	368.909	381.949	416.857	442.273	349.755	468.137	425.594	441.387
TCONS_00008894	SL2.50ch02	-	48955437-48956011	575	126.088	137.264	55.805	175.181	123.058	111.026	152.345	128.864
TCONS_00008910	SL2.50ch02	-	49134115-49134394	280	236.084	93.9607	343.798	299.788	328.519	742.629	78.2127	70.5682
TCONS_00008982	SL2.50ch02	-	49756735-49757258	524	154.638	150.624	146.287	137.308	135.035	149.68	116.092	131.979
TCONS_00009018	SL2.50ch02	-	50182518-50182900	383	300.648	268.523	321.158	375.714	437.234	461.954	381.193	528.801
TCONS_00009093	SL2.50ch02	-	50855684-50856043	360	835.18	531.495	1267.67	659.534	596.202	810.668	581.285	734.105
TCONS_00009096	SL2.50ch02	-	50910615-50911492	878	199.151	375.921	127.913	325.055	300.87	159.964	238.34	157.533
TCONS_00009133	SL2.50ch02	-	51302890-51305682	2793	154.221	279.163	252.112	219.823	190.85	180.245	204.734	93.7372
TCONS_00009252	SL2.50ch02	-	52481480-52482028	499	136.745	167.756	182.196	105.737	108.713	219.319	175.548	59.3961
TCONS_00009271	SL2.50ch02	-	52633685-52634105	421	263.381	295.415	186.311	284.834	252.107	168.969	202.292	234.668
TCONS_00009341	SL2.50ch02	-	53390517-53392009	1493	84.2666	48.0588	101.491	44.9783	48.973	116.062	78.2302	51.2836
TCONS_00009418	SL2.50ch02	-	54149482-54150221	740	43.2238	71.1054	60.2249	74.5419	66.9333	36.973	72.3409	63.416
TCONS_00009488	SL2.50ch02	-	54665828-54666284	457	11469.1	10493.2	28210.5	10485.4	13253.6	17294.1	19791.1	6144.99
TCONS_00009506	SL2.50ch02	-	54843154-54843601	448	171.351	202.87	326.29	176.661	179.001	199.5	141.218	407.972
TCONS_00009538	SL2.50ch03	+	20225-21485	1261	446.429	599.354	419.865	713.216	566.738	497.587	582.754	650.279
TCONS_00009593	SL2.50ch03	+	561759-562153	395	296.913	363.3	315.914	291.44	232.875	327.859	338.812	293.885
TCONS_00009628	SL2.50ch03	+	937498-946550	284	322.859	564.245	370.341	650.245	531.516	513.803	582.618	139.149
TCONS_00009634	SL2.50ch03	+	1013496-1013939	444	321.777	210.084	321.2	259.276	297.481	369.73	400.067	328.206
TCONS_00009694	SL2.50ch03	+	1788399-1789678	1280	124.944	149.483	116.987	189.241	145.57	132.525	209.111	148.579
TCONS_00009761	SL2.50ch03	+	2702737-2704278	389	274.084	332.014	242.881	265.108	278.909	239.137	306.506	285.719
TCONS_00009860	SL2.50ch03	+	3798246-3799165	920	92.7119	98.7887	153.076	109.488	128.185	67.4088	84.636	16.108
TCONS_00009893	SL2.50ch03	+	4435462-4438387	2926	370.214	388.267	437.44	330.32	317.597	319.793	414.141	168.823
TCONS_00009930	SL2.50ch03	+	4981251-4981603	353	1002.76	982.437	1313.01	822.082	808.473	1141.94	1102.91	643.71
TCONS_00010015	SL2.50ch03	+	8294575-8295970	1396	84.0119	94.2299	79.1725	99.6431	104.752	81.0087	99.3533	46.0007
TCONS_00010022	SL2.50ch03	+	8894875-8895670	796	107.154	120.187	123.174	156.673	106.67	103.116	122.276	152.041
TCONS_00010041	SL2.50ch03	+	10473590-10475769	1461	281.689	171.89	272.096	201.911	175.967	201.002	193.197	175.817
TCONS_00010050	SL2.50ch03	+	11043070-11043796	727	58.6623	69.087	76.0143	49.4836	61.6416	45.161	70.2875	33.9737
TCONS_00010051	SL2.50ch03	+	11044851-11045614	764	47.4481	31.3053	20.9999	50.2263	24.6974	31.0367	9.5548	48.4925
TCONS_00010075	SL2.50ch03	+	16259858-16260969	1112	23.0112	19.3575	48.0933	15.0972	16.9684	36.0864	24.0703	22.2112
TCONS_00010080	SL2.50ch03	+	18254193-18254619	427	1043.71	1411.51	968.564	1415.39	1110.26	879.963	786.401	1330.38
TCONS_00010083	SL2.50ch03	+	18299090-18301879	2790	81.0149	148.304	73.4787	149.572	135.26	89.5657	124.717	154.036
TCONS_00010106	SL2.50ch03	+	23058356-23060486	501	417.111	725.634	284.656	674.972	244.805	229.365	320.553	305.655
TCONS_00010120	SL2.50ch03	+	26023747-26024267	521	650.763	725.322	561.144	382.072	543.248	416.615	765.948	118.517
TCONS_00010131	SL2.50ch03	+	27605287-27619326	745	529.516	536.132	394.817	621.306	557.2	553.321	584.642	905.072
TCONS_00010143	SL2.50ch03	+	28717641-28720926	3286	73.9777	111.362	122.605	121.156	109.819	100.47	95.5246	102.975
TCONS_00010165	SL2.50ch03	+	31975526-31978853	746	74.3186	80.1517	74.0783	99.6615	85.3649	80.6864	110.9	102.636
TCONS_00010166	SL2.50ch03	+	31975526-31978853	798	104.214	92.9117	87.1224	84.1511	97.5362	107.429	134.166	77.3774
TCONS_00010167	SL2.50ch03	+	31975526-31978853	717	110.039	143.437	124.314	107.037	115.134	134.829	193.441	117.121
TCONS_00010169	SL2.50ch03	+	32235514-32237371	1858	87.223	106.843	77.7155	73.5756	78.7047	74.6093	104.77	35.8918
TCONS_00010196	SL2.50ch03	+	35239769-35242185	1147	762.226	831.996	1067.73	696.282	804.022	702.885	670.373	574.943
TCONS_00010207	SL2.50ch03	+	37168747-37169252	506	214.923	132.349	183.198	170.631	167.806	194.656	187.546	170.842
TCONS_00010233	SL2.50ch03	+	48898380-48900145	541	122.188	212.205	112.034	57.6303	100.273	87.66	287.856	50.2195
TCONS_00010237	SL2.50ch03	+	48982915-48984062	1148	159.742	172.921	180.129	135.793	156.144	104.864	112.338	103.27
TCONS_00010244	SL2.50ch03	+	50073889-50075184	1296	263.256	437.376	303.987	333.098	323.944	236.445	405.548	78.1368
TCONS_00010259	SL2.50ch03	+	51043065-51043397	333	441.843	215.471	540.686	259.276	247.901	345.082	299.594	185.427
TCONS_00010269	SL2.50ch03	+	51517818-51518191	374	125.434	89.5299	85.7964	109.014	94.5963	68.2782	149.641	112.267
TCONS_00010274	SL2.50ch03	+	51781273-51783542	541	480.868	698.508	583.236	629.5	614.719	734.995	724.139	251.097
TCONS_00010402	SL2.50ch03	+	53643657-53644179	523	9891.28	8693.45	12369.5	8281.72	9375.78	10117.5	11054.5	8278.6
TCONS_00010427	SL2.50ch03	+	54618366-54619950	1585	56.5045	89.0296	44.9882	49.9332	62.4992	55.2379	92.1118	88.8224
TCONS_00010457	SL2.50ch03	+	55750180-55750640	461	161.894	103.763	143.077	124.858	107.442	178.048	179.461	139.299
TCONS_00010459	SL2.50ch03	+	55790603-55791287	685	1459.98	1361.71	2279.72	1396.97	1360.07	1733.47	1666	2239.12
TCONS_00010461	SL2.50ch03	+	55968361-55970526	2166	486.331	478.125	437.023	375.358	363.699	368.842	281.974	238.322
TCONS_00010463	SL2.50ch03	+	55988227-55990437	2211	399.277	322.358	391.846	334.092	338.162	391.859	250.922	251.345
TCONS_00010494	SL2.50ch03	+	56902816-56903328	513	2198.88	1291.44	2571.48	1500.69	1301.14	1891.56	1256.96	1391.42
TCONS_00010503	SL2.50ch03	+	57795729-57796241	513	1296.88	871.838	1435.16	1009.81	1011.49	1486.22	1271.19	1155.5
TCONS_00010505	SL2.50ch03	+	57895684-57896225	542	19.6713	26.4767	6.5781	26.5495	21.7583	13.4613	26.9367	77.4687
TCONS_00010563	SL2.50ch03	+	59543357-59543872	516	157.035	315.189	134.736	190.563	173.696	166.14	231.068	598.325
TCONS_00010602	SL2.50ch03	+	60033266-60037035	3770	940.054	1098.8	1075.27	881.711	1037.28	794.433	1020.43	376.707
TCONS_00010610	SL2.50ch03	+	60144841-60145222	382	228.867	56.3496	191.332	81.6177	74.0922	348.566	63.6986	200.436
TCONS_00010613	SL2.50ch03	+	60282669-60283146	478	8681.17	8175.9	10099.2	10295.7	9612.04	9207.78	8786.3	13920.2
TCONS_00010656	SL2.50ch03	+	60755715-60756035	321	1122.65	864.3	1560.52	1045.99	822.939	1159.18	773.193	1123.37
TCONS_00010666	SL2.50ch03	+	60974402-60978168	3767	150.574	128.888	171.783	114.599	128.981	171.409	169.238	65.5664
TCONS_00010745	SL2.50ch03	+	61960245-61960668	424	819.757	614.854	1147.8	497.762	600.776	744.227	648.494	763.102
TCONS_00010749	SL2.50ch03	+	62011157-62012532	1376	35.6429	52.1452	31.0929	45.3168	37.7102	39.7675	53.0513	57.4392
TCONS_00010774	SL2.50ch03	+	62392550-62393091	542	70.8168	242.703	105.249	119.473	147.957	117.786	273.857	145.823
TCONS_00010934	SL2.50ch03	+	64193507-64194629	1123	277.228	155.473	293.67	138.816	189.024	232.264	166.841	52.7847
TCONS_00010937	SL2.50ch03	+	64264565-64265839	1275	25.0867	31.8897	37.7504	24.4533	24.0485	20.0283	24.81	11.623
TCONS_00011087	SL2.50ch03	+	65682245-65683420	1176	219.402	195.243	181.904	252.883	232.651	302.449	235.88	277.232
TCONS_00011108	SL2.50ch03	+	65925724-65926458	735	26.1107	52.0648	50.9331	32.63	35.2988	22.3347	36.4165	77.2889
TCONS_00011177	SL2.50ch03	+	66570300-66588742	223	975.346	1136.87	1159.13	720.567	962.479	850.656	840.193	365.499
TCONS_00011178	SL2.50ch03	+	66570300-66588742	217	569.943	518.024	731.136	442.084	749.97	487.521	571.878	432.515
TCONS_00011179	SL2.50ch03	+	66570300-66588742	285	1264.46	1233.63	1526.21	1060.3	1324.13	1107.2	1127	311.986
TCONS_00011227	SL2.50ch03	+	67060535-67060931	397	359.872	240.98	462.503	187.273	166.35	422.691	288.072	105.763
TCONS_00011267	SL2.50ch03	+	67524870-67525374	505	249.129	89.9858	310.642	194.714	196.161	227.549	255.375	215.198
TCONS_00011281	SL2.50ch03	+	67664186-67665758	1573	47.4463	71.4629	60.0641	54.8881	50.9806	41.7445	46.4072	21.9825
TCONS_00011291	SL2.50ch03	+	67736275-67736990	716	893.453	781.654	1486.38	877.592	942.123	886.526	1172.46	1621.29
TCONS_00011395	SL2.50ch03	+	68651442-68651992	551	131.58	108.517	116.471	139.285	128.417	115.862	114.819	89.651
TCONS_00011464	SL2.50ch03	+	69372525-69373026	502	237.874	190.576	397.725	205.433	164.444	279.777	179.346	201.724
TCONS_00011466	SL2.50ch03	+	69413653-69415036	1384	90.9032	63.9407	105.62	86.644	49.4216	63.2602	119.555	96.3684
TCONS_00011479	SL2.50ch03	+	69520073-69520485	413	252.994	353.257	112.225	400.685	348.365	450.48	306.37	472.448
TCONS_00011503	SL2.50ch03	+	69781371-69782219	849	1848.56	1355.03	2500.76	1251.41	1094.57	1531.82	1590.66	997.846
TCONS_00011525	SL2.50ch03	+	70006292-70006877	586	32.7498	32.6516	45.6312	32.7414	44.2741	24.9011	49.8284	37.9334
TCONS_00011541	SL2.50ch03	+	70141843-70142559	717	300.376	353.589	275.976	431.494	325.665	315.448	329.189	465.041
TCONS_00011687	SL2.50ch03	-	913538-914206	669	146.621	60.7763	167.874	132.642	123.395	155.408	116.39	155.06
TCONS_00011690	SL2.50ch03	-	937506-937777	272	407.66	800.173	419.449	608.394	537.622	435.883	465.187	172.529
TCONS_00011695	SL2.50ch03	-	984857-990405	578	59.0276	70.3449	15.4209	41.4932	40.8063	47.3357	46.3082	55.5511
TCONS_00011751	SL2.50ch03	-	1788455-1789686	1232	159.236	242.667	173.636	290.055	187.616	165.818	294.285	170.406
TCONS_00011769	SL2.50ch03	-	2054858-2055885	1028	871.203	690.995	1092.49	690.563	658.481	709.728	534.944	937.019
TCONS_00011813	SL2.50ch03	-	2732721-2733497	777	804.1	557.146	942.951	682.144	725.49	739.46	804.832	1150.71
TCONS_00011831	SL2.50ch03	-	2888172-2888664	493	237.892	203.758	220.572	223.777	157.878	173.891	202.363	205.406
TCONS_00011856	SL2.50ch03	-	3313013-3313495	483	229.572	163.41	376.462	233.375	170.913	268.125	251.893	409.091
TCONS_00011901	SL2.50ch03	-	3798391-3799145	755	64.9597	76.0284	120.418	60.3547	53.1076	62.8133	61.235	19.6282
TCONS_00012049	SL2.50ch03	-	8207527-8208230	704	733.003	703.249	1167.34	759.691	643.255	766.91	826.073	1024.44
TCONS_00012052	SL2.50ch03	-	8294318-8295918	1601	67.927	71.707	60.1271	86.8843	100.178	96.8396	75.9927	86.392
TCONS_00012078	SL2.50ch03	-	11043050-11044221	1172	58.2218	77.5474	66.9257	94.1315	36.2243	80.9284	76.8187	42.1482
TCONS_00012079	SL2.50ch03	-	11044830-11045895	1066	70.0123	62.8221	41.8072	83.2433	68.5897	51.3321	57.0658	44.0224
TCONS_00012100	SL2.50ch03	-	16259778-16261024	1247	34.2001	38.3597	54.3232	25.0024	18.9142	35.1051	37.0749	41.5939
TCONS_00012102	SL2.50ch03	-	18174867-18176320	434	137.572	71.6416	115.01	88.4168	65.2148	88.2582	106.526	28.4549
TCONS_00012109	SL2.50ch03	-	18295451-18296188	738	121.355	162.041	125.607	185.235	198.148	140.878	194.531	123.829
TCONS_00012110	SL2.50ch03	-	18300046-18301695	1650	95.6337	144.953	74.5475	146.805	111.498	99.491	109.129	145.199
TCONS_00012128	SL2.50ch03	-	23060116-23060488	373	194.372	275.722	124.26	237.902	75.88	92.9116	176.136	192.029
TCONS_00012140	SL2.50ch03	-	24494815-24496131	424	402.335	609.213	798.833	424.229	489.521	434.491	717.36	768.927
TCONS_00012145	SL2.50ch03	-	26023743-26024224	482	774.202	709.579	721.2	492.598	611.671	548.714	928.889	204.97
TCONS_00012150	SL2.50ch03	-	26737079-26737931	853	64.9961	42.0585	75.2353	56.2323	52.5363	53.4584	57.0524	26.0598
TCONS_00012177	SL2.50ch03	-	28718684-28719364	681	46.9686	52.6812	65.4427	88.0435	86.586	48.2115	82.1814	50.7759
TCONS_00012178	SL2.50ch03	-	28719465-28721073	1609	72.8903	52.0264	122.98	71.5467	64.4987	74.8192	66.5411	84.4274
TCONS_00012181	SL2.50ch03	-	29689773-29690553	781	450.502	483.858	504.44	445.268	380.517	406.372	538.999	493.345
TCONS_00012182	SL2.50ch03	-	30060770-30064809	353	205.384	284.568	166.651	230.998	227.174	155.014	303.299	419.811
TCONS_00012183	SL2.50ch03	-	30060770-30064809	450	620.758	786.612	827.946	778.117	681.374	664.747	746.207	817.807
TCONS_00012193	SL2.50ch03	-	31976257-31976945	689	71.1823	104.139	67.2701	107.906	85.5806	103.245	113.012	129.051
TCONS_00012195	SL2.50ch03	-	32235202-32236224	1023	235.541	257.175	264.872	199.273	214.418	217.525	352.03	45.8728
TCONS_00012229	SL2.50ch03	-	35255896-35256812	917	93.0152	114.761	143.857	99.3845	138.893	129.291	132.676	53.8688
TCONS_00012255	SL2.50ch03	-	48898414-48898937	524	61.0412	63.9011	30.6182	36.6154	63.0161	62.6566	139.31	42.4217
TCONS_00012258	SL2.50ch03	-	48983074-48984064	991	167.836	159.287	199.672	128.265	135.661	147.245	137.501	104.677
TCONS_00012265	SL2.50ch03	-	50073885-50074448	564	158.794	169.626	237.056	144.579	121.276	64.6809	77.658	30.6546
TCONS_00012267	SL2.50ch03	-	50195464-50196792	1329	77.0157	70.1861	138.159	81.2067	47.9174	76.8579	65.9129	44.6029
TCONS_00012276	SL2.50ch03	-	50822159-50822651	493	488.759	499.691	625.558	462.148	502.339	514.272	656.444	926.833
TCONS_00012299	SL2.50ch03	-	51850793-51851216	424	115.671	107.176	130.336	113.128	66.7529	103.245	160.689	81.5528
TCONS_00012364	SL2.50ch03	-	52663444-52664360	917	323.228	286.903	400.466	279.846	326.655	322.234	252.085	80.8032
TCONS_00012396	SL2.50ch03	-	53064189-53064605	417	368.18	298.249	572.845	304.821	243.213	376.173	350.113	396.84
TCONS_00012423	SL2.50ch03	-	53566562-53567241	680	344.943	334.138	374.883	313.896	270.546	421.13	511.706	156.184
TCONS_00012455	SL2.50ch03	-	54618225-54619194	970	30.7765	36.9855	20.2157	29.6698	31.6101	30.0866	62.7135	61.1106
TCONS_00012493	SL2.50ch03	-	55968323-55970509	2187	486.536	457.129	443.423	388.203	359.129	363.633	292.617	210.059
TCONS_00012494	SL2.50ch03	-	55988137-55990627	2491	401.479	304.367	379.289	343.716	299.204	388.086	271.559	206.237
TCONS_00012505	SL2.50ch03	-	56539071-56539538	468	1152.76	868.79	1253.19	901.927	927.313	1040.62	1008.67	1398.55
TCONS_00012540	SL2.50ch03	-	58155608-58156146	539	779.365	1202.52	509.331	1414.96	1150.86	886.621	1557.48	1993.32
TCONS_00012574	SL2.50ch03	-	59338783-59339225	443	707.582	469.707	1046.26	530.551	585.657	757.599	703.071	958.962
TCONS_00012639	SL2.50ch03	-	60034237-60037273	3037	1160.62	1337.22	1280.2	1157.69	1287.64	972.361	1243.48	488.772
TCONS_00012658	SL2.50ch03	-	60342426-60342715	290	1595.6	1072.15	2225.25	1339.74	1154.9	1729.66	1183.08	1924.81
TCONS_00012697	SL2.50ch03	-	60931025-60931435	411	352.801	401.531	581.207	402.635	327.105	275.154	372.985	426.671
TCONS_00012702	SL2.50ch03	-	60974248-60978023	3776	147.391	124.78	169.013	114.326	132.422	167.619	160.458	64.1019
TCONS_00012769	SL2.50ch03	-	61866800-61867311	512	399.82	312.98	675.46	262.315	304.038	331.313	418.221	289.44
TCONS_00012802	SL2.50ch03	-	62391940-62392327	388	549.581	715.052	330.803	451.228	705.149	573.526	1047.32	165.508
TCONS_00012803	SL2.50ch03	-	62392572-62393091	520	73.8129	165.581	113.13	170.649	181.431	91.2001	248.008	128.244
TCONS_00012851	SL2.50ch03	-	62959293-62959648	356	251.572	181.395	410.612	161.684	205.384	235.686	225.557	367.708
TCONS_00012969	SL2.50ch03	-	64193741-64195033	1293	36.2817	40.6945	28.9527	24.1129	36.4826	49.3736	31.9922	17.1918
TCONS_00012972	SL2.50ch03	-	64264532-64265821	1290	26.448	29.6648	37.3115	35.3239	16.4554	24.0372	26.4077	13.4025
TCONS_00012976	SL2.50ch03	-	64314975-64315686	712	167.715	100.775	225.336	127.999	132.506	156.27	170.877	215.074
TCONS_00013063	SL2.50ch03	-	65282065-65282567	503	1517.67	1179.22	1655.07	1397.03	1312.94	1225.67	1180.36	1988.68
TCONS_00013068	SL2.50ch03	-	65306508-65307364	857	353.322	259.546	245.453	338.617	280.72	270.301	340.717	210.387
TCONS_00013106	SL2.50ch03	-	65682452-65683418	967	258.002	187.974	197.254	235.614	290.252	337.638	234.018	337.151
TCONS_00013125	SL2.50ch03	-	65925725-65929575	942	176.566	144.722	225.198	119.661	120.183	106.497	173.068	73.4149
TCONS_00013126	SL2.50ch03	-	65925725-65929575	1252	37.4698	61.1304	44.1393	82.3699	64.0515	40.7924	46.6444	90.7466
TCONS_00013185	SL2.50ch03	-	66570201-66570522	322	1317.83	1359.27	1489.24	1102.33	1274.52	951.653	1148.63	268.466
TCONS_00013223	SL2.50ch03	-	66905269-66905664	396	753.869	761.004	922.841	684.365	667.079	755.395	872.542	1085.25
TCONS_00013226	SL2.50ch03	-	66923458-66923772	315	1177.88	1047.8	1935.46	1111.6	1048.27	1192.84	1081.46	1576.02
TCONS_00013236	SL2.50ch03	-	67060556-67060983	428	229.18	223.526	445.665	201.727	176.344	311.103	341.115	98.1029
TCONS_00013289	SL2.50ch03	-	67664141-67669558	2289	124.831	131.655	144.077	95.3455	73.1589	86.0604	73.3494	55.0302
TCONS_00013328	SL2.50ch03	-	68041866-68042462	597	389.328	276.431	680.814	353.519	288.405	421.629	383.13	504.734
TCONS_00013354	SL2.50ch03	-	68369815-68370312	498	569.489	437.042	719.507	524.93	483.087	586.025	620.537	540.597
TCONS_00013382	SL2.50ch03	-	68697774-68702543	548	342.425	274.961	507.472	310.729	249.633	349.489	426.269	392.117
TCONS_00013484	SL2.50ch03	-	69615596-69616351	756	516.17	667.532	417.368	669.368	577.171	497.016	601.884	1940.62
TCONS_00013504	SL2.50ch03	-	69900968-69901946	979	69.6996	70.8479	81.9404	53.8945	45.7747	48.4413	79.5354	85.7774
TCONS_00013520	SL2.50ch03	-	70006341-70007650	1310	40.6942	36.5149	32.6594	36.6154	46.8119	23.6703	35.2919	50.906
TCONS_00013621	SL2.50ch04	+	240976-241490	515	1213.18	1207.47	1578.43	1234.08	1250.29	1172.32	1483.6	2450.7
TCONS_00013748	SL2.50ch04	+	1655868-1656504	637	331.405	274.091	478.547	248.49	240.674	251.981	252.114	407.124
TCONS_00013757	SL2.50ch04	+	1861418-1876714	410	275.648	75.8352	256.529	251.53	155.323	182.4	201.785	120.482
TCONS_00013857	SL2.50ch04	+	2971953-2972495	543	349.505	229.042	403.807	300.34	291.024	446.763	358.495	386.63
TCONS_00013879	SL2.50ch04	+	3178528-3179224	697	183.562	51.4719	150.899	58.4953	57.5269	104.677	38.4019	28.3488
TCONS_00013880	SL2.50ch04	+	3185162-3185699	538	368.607	466.787	115.972	410.119	249.889	206.811	113.071	211.18
TCONS_00013937	SL2.50ch04	+	4053108-4053724	617	891.657	658.985	956.337	684.12	623.099	724.28	575.785	780.596
TCONS_00013980	SL2.50ch04	+	4788520-4789222	703	139.529	170.109	258.65	160.342	130.847	176.433	252.674	63.2403
TCONS_00014066	SL2.50ch04	+	6109010-6111002	1993	2232.95	3990.21	1605.56	3157.63	2817.78	2083	2898.45	3036.24
TCONS_00014090	SL2.50ch04	+	7021848-7022412	565	1026.56	618.039	1012.8	831.979	843.252	1301.01	857.033	734.409
TCONS_00014099	SL2.50ch04	+	7185858-7186395	538	550.929	524.579	861.508	534.938	477.858	562.796	569.877	1046.72
TCONS_00014107	SL2.50ch04	+	7364589-7365437	849	60.2791	30.9882	62.9915	64.9718	47.2276	38.6714	57.3212	96.0026
TCONS_00014117	SL2.50ch04	+	8520210-8520525	316	1295.62	1279.12	1444.18	1525.5	1291.26	1356.46	1732.56	2696.55
TCONS_00014120	SL2.50ch04	+	9492001-9494698	555	46.1054	47.4036	77.0879	43.2127	50.9968	55.8703	35.0744	93.4551
TCONS_00014125	SL2.50ch04	+	9637300-9638090	791	37.7411	18.142	31.5515	27.2879	23.8544	32.2832	43.067	37.4698
TCONS_00014128	SL2.50ch04	+	9787248-9787517	270	426.475	558.069	310.315	577.37	384.365	364.8	369.499	585.455
TCONS_00014139	SL2.50ch04	+	12236778-12238125	1348	44.2926	53.2283	35.7061	39.1415	31.4947	43.2998	50.543	45.8065
TCONS_00014148	SL2.50ch04	+	16927313-16927662	350	2022.71	2268.72	1365.01	2768.33	2554.03	2574.45	2363.76	4255.26
TCONS_00014150	SL2.50ch04	+	18387050-18387953	904	231.164	301.611	214.944	297.135	229.598	244.142	271.86	420.755
TCONS_00014151	SL2.50ch04	+	18870698-18872781	2084	354.031	554.321	381.509	537.432	533.062	490.135	468.209	420.734
TCONS_00014161	SL2.50ch04	+	21284413-21284942	530	40.2335	36.1015	26.9081	63.3515	57.8525	37.8566	32.1377	55.9219
TCONS_00014164	SL2.50ch04	+	21992370-21994076	1707	81.1976	130.305	93.989	137.688	132.645	114.334	86.954	120.094
TCONS_00014169	SL2.50ch04	+	24268325-24269890	1566	172.932	181.747	233.362	157.743	152.119	145.594	158.49	94.6316
TCONS_00014170	SL2.50ch04	+	24270586-24272310	1725	63.0441	87.35	76.4735	75.0774	72.4672	53.927	69.1194	63
TCONS_00014174	SL2.50ch04	+	25241753-25243750	1998	48.0264	89.7795	61.5633	103.23	73.1898	81.2493	74.2895	122.382
TCONS_00014186	SL2.50ch04	+	28672166-28677123	431	761.915	532.728	794.131	539.758	640.27	732.14	558.922	80.2283
TCONS_00014188	SL2.50ch04	+	29312615-29322178	823	189.141	252.831	164.62	160.276	163.354	124.112	165.57	165.059
TCONS_00014198	SL2.50ch04	+	32084208-32086060	1853	78.2522	90.3512	97.1659	67.3027	99.2828	83.6698	106.366	95.9697
TCONS_00014217	SL2.50ch04	+	38408910-38409725	816	73.1697	205.173	13.1078	193.981	138.741	89.4119	143.134	127.126
TCONS_00014230	SL2.50ch04	+	40698098-40698614	517	123.735	111.028	131.027	115.972	114.052	179.931	136.49	152.875
TCONS_00014258	SL2.50ch04	+	45142069-45143828	1760	254.431	251.403	279.553	242.556	258.642	249.764	261.302	231.552
TCONS_00014262	SL2.50ch04	+	45553698-45555994	2297	337.912	287.382	344.58	372.745	333.716	442.303	338.986	329.031
TCONS_00014268	SL2.50ch04	+	46218434-46218968	535	3870.16	3947.47	2032.56	1488.29	3266.77	3157.06	4425.4	3453.22
TCONS_00014282	SL2.50ch04	+	48251249-48252690	1241	65.2943	82.8721	71.8235	88.8977	58.9175	85.2475	109.802	111.453
TCONS_00014283	SL2.50ch04	+	48262228-48262952	725	226.473	128.658	132.777	172.016	123.623	274.229	151.031	68.1348
TCONS_00014293	SL2.50ch04	+	49736234-49737761	1528	54.4258	64.1759	34.9998	42.3784	46.3076	31.0367	41.4041	4.8493
TCONS_00014295	SL2.50ch04	+	49742328-49743086	759	182.614	163.86	103.343	104.274	71.4728	86.5139	105.795	3.2541
TCONS_00014328	SL2.50ch04	+	51138249-51138591	343	920.091	641.513	1101.82	741.167	673.886	696.63	801.636	1144.93
TCONS_00014332	SL2.50ch04	+	51173121-51173809	689	148.554	361.015	137.128	435.106	270.435	195.901	300.188	358.474
TCONS_00014339	SL2.50ch04	+	51882617-51883041	425	516.787	422.069	545.284	434.517	432.873	493.553	343.523	534.658
TCONS_00014348	SL2.50ch04	+	52325441-52326059	619	99.9012	77.2771	256.311	112.36	121.931	79.5607	149.378	47.8815
TCONS_00014406	SL2.50ch04	+	54561739-54562302	564	642.737	436.787	704.845	548.549	526.922	717.958	599.693	757.607
TCONS_00014410	SL2.50ch04	+	54630883-54631231	349	617.105	712.721	725.322	604.73	614.994	632.39	683.272	1054.48
TCONS_00014429	SL2.50ch04	+	55148461-55149411	951	65.0251	93.0535	112.471	88.2657	86.8045	82.4733	92.1118	119.469
TCONS_00014442	SL2.50ch04	+	55335868-55336166	299	278.136	303.965	107.317	184.485	181.431	231.813	415.042	8.2605
TCONS_00014460	SL2.50ch04	+	55679397-55686033	771	177.006	152.003	180.347	177.307	134.602	170.335	119.928	124.936
TCONS_00014461	SL2.50ch04	+	55679397-55686033	767	183.49	221.398	167.342	234.515	169.131	211.651	164.969	161.01
TCONS_00014493	SL2.50ch04	+	58004081-58005494	1414	6201.07	419.483	2969	1402.69	4246.82	8712.38	1123.72	885.596
TCONS_00014514	SL2.50ch04	+	58389314-58390041	728	105.447	105.131	58.769	59.2988	55.0772	75.1649	200.546	30.5343
TCONS_00014517	SL2.50ch04	+	58439958-58440404	447	119.26	128.415	119.641	107.307	147.742	130.577	87.0975	104.984
TCONS_00014554	SL2.50ch04	+	58977774-58978560	787	541.899	650.355	663.683	518.058	509.482	433.403	621.462	520.967
TCONS_00014576	SL2.50ch04	+	59180211-59181079	869	110.422	88.0728	90.2612	88.3151	100.424	77.6618	86.803	73.8976
TCONS_00014592	SL2.50ch04	+	59457987-59458607	621	6311.28	4236.55	9392.69	4186.41	3608.17	5213.53	6132.19	3659.09
TCONS_00014607	SL2.50ch04	+	59605538-59605993	456	687.41	398.621	1211.89	525.944	449.996	508.001	512.271	449.563
TCONS_00014706	SL2.50ch04	+	61034647-61035027	381	330.21	364.095	430.458	352.507	371.433	339.906	389.581	473.233
TCONS_00014714	SL2.50ch04	+	61129057-61130040	984	504.922	585.779	746.398	511.834	414.673	533.854	583.593	645.082
TCONS_00014741	SL2.50ch04	+	61427680-61428338	659	504.78	504.476	643.813	516.782	454.541	539.727	553.859	569.685
TCONS_00014774	SL2.50ch04	+	61874203-61881503	619	48.2282	30.9108	40.3186	65.8662	30.4827	50.0938	98.2749	59.8518
TCONS_00014824	SL2.50ch04	+	62521614-62522214	601	273.199	286.53	358.905	239.431	192.299	264.04	299.606	373.976
TCONS_00014876	SL2.50ch04	+	63120430-63121165	736	202.807	240.472	748.426	156.411	189.073	136.304	188.447	70.4723
TCONS_00014947	SL2.50ch04	+	63772301-63774239	1939	370.608	339.208	259.262	343.852	271.257	245.521	220.865	168.141
TCONS_00015136	SL2.50ch04	+	65741635-65743456	1822	2628.6	2937.81	3719.91	3038.03	2595.5	2878.16	2952.8	4571.05
TCONS_00015173	SL2.50ch04	+	66013665-66014078	414	334.793	271.524	404.758	376.546	336.129	458.203	370.283	459.375
TCONS_00015216	SL2.50ch04	+	66322560-66323417	858	315.631	348.445	394.761	349.404	305.134	335.889	467.94	377.104
TCONS_00015219	SL2.50ch04	+	66333641-66334255	615	794.006	633.905	782.63	662.946	567.598	794.85	648.876	642.572
TCONS_00015305	SL2.50ch04	-	644436-645658	279	1306.94	1002.98	702.84	309.459	253.613	209.204	1430.32	8.8526
TCONS_00015350	SL2.50ch04	-	1287265-1287704	440	276.239	309.837	328.171	185.324	209.058	290.182	254.389	168.401
TCONS_00015434	SL2.50ch04	-	2392650-2393241	592	93.6515	113.122	48.18	101.28	79.6825	89.3515	131.529	41.721
TCONS_00015508	SL2.50ch04	-	3178593-3179081	489	130.821	24.4553	102.075	49.0451	33.7632	96.9817	44.7844	40.4071
TCONS_00015509	SL2.50ch04	-	3185168-3185699	532	444.913	341.675	117.28	423.761	305.909	209.143	100.625	204.276
TCONS_00015519	SL2.50ch04	-	3320928-3321464	537	393.119	454.294	564.342	442.146	408.473	485.721	403.282	625.52
TCONS_00015520	SL2.50ch04	-	3337920-3338459	540	647.61	615.648	815.401	630.666	559.076	739.734	599.309	823.295
TCONS_00015523	SL2.50ch04	-	3378036-3378911	876	671.844	715.334	842.489	659.808	605.805	674.631	749.985	927.617
TCONS_00015555	SL2.50ch04	-	3974414-3974688	275	372.196	139.155	641.757	148.259	231.572	311.738	230.056	188.609
TCONS_00015561	SL2.50ch04	-	4050035-4051202	1168	38.3389	51.1928	27.4725	51.3336	28.2709	34.3562	45.8324	69.7827
TCONS_00015643	SL2.50ch04	-	5370287-5370715	429	407.587	473.885	872.63	486.37	384.853	437.931	465.103	759.965
TCONS_00015678	SL2.50ch04	-	6109407-6111882	2476	1838.7	2856.36	1512.67	2249.14	2066.16	1583.85	2345.82	2209.53
TCONS_00015680	SL2.50ch04	-	6143732-6144136	405	215.87	112.204	123.246	183.574	198.006	265.719	132.179	158.561
TCONS_00015684	SL2.50ch04	-	6499017-6499634	618	127.666	290.258	181.727	263.891	209.908	153.476	102.371	291.75
TCONS_00015702	SL2.50ch04	-	7021848-7022401	554	1050.79	673.483	862.369	865.814	770.59	1313.68	834.52	664.283
TCONS_00015731	SL2.50ch04	-	8520210-8520755	546	1921.48	1962.44	2781.73	1967.84	1922.3	2174.77	2339.7	3428.89
TCONS_00015732	SL2.50ch04	-	9493169-9494759	1591	56.2914	70.6544	105.324	61.8042	63.746	66.4941	73.4115	100.907
TCONS_00015738	SL2.50ch04	-	9787260-9787463	204	104.528	35.1724	0	117.564	57.8089	80.4707	47.7115	193.716
TCONS_00015748	SL2.50ch04	-	12236385-12238351	1967	101.903	127.672	123.254	109.734	94.7278	117.767	108.861	64.0387
TCONS_00015762	SL2.50ch04	-	17076393-17077427	1035	103.013	159.448	93.0083	113.543	120.779	121.6	138.709	76.3636
TCONS_00015767	SL2.50ch04	-	18870767-18872827	1342	403.594	411.691	472.896	373.507	379.626	371.053	306.427	395.697
TCONS_00015768	SL2.50ch04	-	18870767-18872827	2061	349.705	517.569	360.683	537.611	433.726	440.734	468.712	370.303
TCONS_00015779	SL2.50ch04	-	21992370-21994078	1136	78.8378	92.6373	86.3083	116.115	93.4305	65.8311	74.9692	102.187
TCONS_00015786	SL2.50ch04	-	24268273-24269159	887	38.4645	45.8392	82.4002	70.2998	53.1816	51.4093	49.379	50.1217
TCONS_00015787	SL2.50ch04	-	24269263-24269859	597	67.8645	72.1124	47.7764	68.2935	67.1629	67.2162	57.062	99.2919
TCONS_00015788	SL2.50ch04	-	24270584-24272250	1667	55.0042	73.1722	83.4117	73.3735	36.7868	64.5568	75.9033	63.7103
TCONS_00015795	SL2.50ch04	-	25241832-25243725	856	62.2773	89.4103	81.2192	86.8545	85.4167	74.5795	108.02	112.53
TCONS_00015796	SL2.50ch04	-	25241832-25243725	1894	63.048	103.549	44.237	93.7036	77.2087	58.7456	79.6535	126.494
TCONS_00015799	SL2.50ch04	-	25460740-25461193	454	760.891	1048.36	962.007	887.479	789.664	614.697	734.273	881.325
TCONS_00015806	SL2.50ch04	-	29312602-29313181	580	139.707	160.823	82.9858	136.455	150.463	84.9104	104.883	149.045
TCONS_00015807	SL2.50ch04	-	29320909-29322138	1230	29.4718	19.4449	23.1891	25.3479	26.8459	25.2098	13.848	28.1125
TCONS_00015817	SL2.50ch04	-	32085255-32086041	787	100.251	66.8589	113.257	91.4221	104.893	104.295	111.307	78.4589
TCONS_00015833	SL2.50ch04	-	38407624-38409743	810	81.6094	215.551	30.8114	151.004	125.21	74.3112	162.219	97.5757
TCONS_00015874	SL2.50ch04	-	44735790-44736708	919	141.54	85.8835	170.701	106.997	87.2606	101.223	132.388	126.316
TCONS_00015877	SL2.50ch04	-	45141914-45143870	1957	253.88	246.872	281.472	209.561	220.554	282.408	272.299	219.601
TCONS_00015881	SL2.50ch04	-	45553698-45554798	1101	414.467	338.882	422.592	424.768	426.305	485.406	355.821	363.416
TCONS_00015889	SL2.50ch04	-	46218509-46219041	533	4356.76	4087.92	2448.23	1471.38	3633.04	3158.64	5103.96	3517.15
TCONS_00015925	SL2.50ch04	-	49736267-49737798	1532	57.0674	48.3966	43.0538	32.875	38.4889	40.4805	47.6492	0
TCONS_00015969	SL2.50ch04	-	51918382-51919036	655	1543.12	2391.73	922.628	2628.98	1973.3	1475.91	2176.95	1998.53
TCONS_00015975	SL2.50ch04	-	52325436-52326011	576	59.2326	70.5892	167.124	79.1108	81.8959	63.3334	109.836	42.88
TCONS_00015982	SL2.50ch04	-	52501920-52503520	428	767.256	1609.39	1361.98	1232.77	936.828	677.608	949.436	1633.13
TCONS_00015995	SL2.50ch04	-	53237006-53244097	686	155.421	198.73	155.918	146.835	127.213	138.262	148.977	144.017
TCONS_00015997	SL2.50ch04	-	53293943-53295049	1107	206.11	127.472	181.97	149.488	168.319	184.542	101.112	133.869
TCONS_00016069	SL2.50ch04	-	55345474-55346307	834	66.4769	91.7689	98.3241	106.4	70.7015	102.791	93.3635	35.5379
TCONS_00016076	SL2.50ch04	-	55487809-55488492	684	414.628	629.402	351.841	680.221	489.651	378.667	405.548	783.575
TCONS_00016085	SL2.50ch04	-	55685292-55685965	674	123.387	88.7139	119.02	103.191	108.482	140.724	119.137	120.929
TCONS_00016112	SL2.50ch04	-	56086419-56087007	589	876.12	1892.27	656.769	1730.53	1253.38	743.227	1127.82	1123.82
TCONS_00016121	SL2.50ch04	-	58004131-58005143	536	3457.15	133.865	1689.53	581.679	2151.78	4941.14	599.242	622.08
TCONS_00016140	SL2.50ch04	-	58389415-58390029	615	90.1491	105.003	55.074	54.5956	65.1971	68.2147	166.176	32.1286
TCONS_00016145	SL2.50ch04	-	58439966-58440554	589	130.332	85.2738	118.037	109.939	120.132	133.161	78.4931	100.641
TCONS_00016235	SL2.50ch04	-	59837273-59837751	479	324.976	234.679	420.544	205.283	270.821	270.364	416.554	324.849
TCONS_00016275	SL2.50ch04	-	60535536-60535972	437	2200.69	1707.59	1860.17	1657.41	1586.79	2061.92	1575.79	1735.14
TCONS_00016290	SL2.50ch04	-	60656670-60657405	736	197.013	152.732	191.345	202.031	128.185	173.478	161.999	174.503
TCONS_00016334	SL2.50ch04	-	61258855-61259559	705	532.337	753.139	1276.94	486.465	361.318	442.418	928.445	395.882
TCONS_00016351	SL2.50ch04	-	61472428-61472964	537	571.81	587.91	839.874	611.858	641.259	737.073	715.939	1402.82
TCONS_00016361	SL2.50ch04	-	61595711-61610017	348	183.825	116.837	163.923	151.617	108.442	256.828	195.782	49.6816
TCONS_00016374	SL2.50ch04	-	61764955-61765475	521	4837.75	4700.82	7739.68	4469.78	4196.59	5279.45	6206.98	3982.16
TCONS_00016381	SL2.50ch04	-	61880385-61881583	1199	28.4554	53.8587	35.6829	54.0069	37.3757	41.0743	81.1772	78.2783
TCONS_00016424	SL2.50ch04	-	62480111-62480959	849	67.814	47.8909	88.188	33.8983	55.5619	42.9682	22.9285	32.0009
TCONS_00016454	SL2.50ch04	-	62965260-62965827	568	679.506	930.584	574.342	747.359	697.615	684.001	732.556	930.556
TCONS_00016467	SL2.50ch04	-	63120521-63121178	658	204.163	232.63	796.507	156.728	207.901	158.006	199.692	78.8261
TCONS_00016484	SL2.50ch04	-	63369022-63369400	379	270.063	296.599	239.883	272.103	242.706	231.008	436.579	215.056
TCONS_00016540	SL2.50ch04	-	63772410-63773522	1113	498.129	446.971	395.612	471.904	358.135	327.763	277.652	277.391
TCONS_00016544	SL2.50ch04	-	63843320-63844171	852	1188.82	1729.23	987.576	1441.24	1348.17	1029.75	1476.54	1704.57
TCONS_00016666	SL2.50ch04	-	64946403-64946764	362	312.198	244.458	453.051	298.132	241.073	337.591	329.367	300.207
TCONS_00016684	SL2.50ch04	-	65203643-65204380	738	837.925	735.667	867.174	952.173	751.045	835.383	804.501	1285.14
TCONS_00016704	SL2.50ch04	-	65402699-65403239	541	650.354	495.145	899.567	478.775	501.366	674.308	616.192	584.372
TCONS_00016793	SL2.50ch04	-	66209963-66211208	1246	104.394	124.769	125.902	119.338	92.754	87.8332	117.173	144.704
TCONS_00016805	SL2.50ch04	-	66270685-66271128	444	542.699	1104.29	200.75	983.089	701.206	427.244	553.518	784.356
TCONS_00016922	SL2.50ch05	+	1069467-1069899	433	2871.07	4645.36	2770.74	3821.78	3012.26	2325.29	3360.52	3485.22
TCONS_00016927	SL2.50ch05	+	1112089-1112829	741	650.36	1110.33	582.191	1084.25	891.24	824.616	1070.51	1783.25
TCONS_00017149	SL2.50ch05	+	3757774-3758787	1014	60.985	73.1198	116.031	56.7646	48.8468	68.3551	64.7916	104.739
TCONS_00017169	SL2.50ch05	+	4103647-4104185	539	146.378	128.683	105.835	160.184	144.404	172.587	243.78	82.4823
TCONS_00017174	SL2.50ch05	+	4176159-4176696	538	2604.03	2458.41	3495.73	2242.28	2481.35	2963.16	2944.37	2814.2
TCONS_00017177	SL2.50ch05	+	4225063-4225369	307	757.097	218.138	725.838	382.791	591.571	766.437	317.04	378.126
TCONS_00017196	SL2.50ch05	+	4524114-4525281	1168	140.576	167.912	85.4699	158.107	137.316	117.123	137.497	116.305
TCONS_00017237	SL2.50ch05	+	5356580-5356953	374	4133.61	3197.5	5958.08	3411.49	3241.5	3847.96	3552.34	3077.45
TCONS_00017348	SL2.50ch05	+	7117622-7118140	519	353.341	603.692	377.827	429.754	340.838	246.012	393.827	494.929
TCONS_00017372	SL2.50ch05	+	7948007-7948840	834	542.042	378.547	1494.1	598.139	568.44	573.008	390.959	621.914
TCONS_00017382	SL2.50ch05	+	8069595-8074592	930	362.274	347.186	404.453	324.932	304.336	354.994	332.287	308.072
TCONS_00017389	SL2.50ch05	+	8210045-8211778	1734	77.4738	74.4828	120.283	53.9411	58.489	65.2181	67.3574	14.2439
TCONS_00017420	SL2.50ch05	+	10281028-10282910	1883	229.884	259.114	228.157	220.344	205.423	235.386	294.63	112.804
TCONS_00017424	SL2.50ch05	+	10522915-10523725	811	76.2501	82.575	92.3202	38.4439	46.5322	49.4797	66.0077	6.091
TCONS_00017425	SL2.50ch05	+	10523871-10524587	717	83.2726	113.415	89.5059	117.072	75.6595	71.2302	115.386	37.8923
TCONS_00017428	SL2.50ch05	+	10685311-10687973	2663	61.6571	53.8879	75.6442	59.4398	47.8274	57.5352	51.1694	41.7367
TCONS_00017439	SL2.50ch05	+	11755734-11756884	1151	613.22	621.309	545.174	566.759	465.163	630.715	682.842	731.739
TCONS_00017447	SL2.50ch05	+	12361209-12362602	1394	114.726	128.68	121.487	108.388	118.438	94.2096	144.88	180.723
TCONS_00017483	SL2.50ch05	+	19312560-19316870	497	115.843	197.305	150.647	304.011	223.047	161.481	166.462	223.631
TCONS_00017484	SL2.50ch05	+	19312560-19316870	668	92.5731	153.958	80.0595	118.479	112.987	57.3414	134.778	210.754
TCONS_00017485	SL2.50ch05	+	19312560-19316870	455	187.461	325.906	94.0303	184.485	165.88	180.396	133.697	255.131
TCONS_00017493	SL2.50ch05	+	19916566-19917122	557	137.82	188.934	227.233	271.263	190.551	248.876	266.482	270.49
TCONS_00017513	SL2.50ch05	+	20712167-20713455	1289	36.3943	37.1098	45.6383	22.3271	23.7873	19.8107	15.1018	24.9096
TCONS_00017524	SL2.50ch05	+	23497691-23512789	644	218.535	233.973	287.883	286.754	179.459	266.236	245.596	345.17
TCONS_00017529	SL2.50ch05	+	25530264-25531167	904	28.3058	39.6857	21.6916	34.4889	20.8726	42.3717	40.3753	32.7861
TCONS_00017536	SL2.50ch05	+	28042114-28043915	1774	52.8886	39.0981	40.1952	40.5576	25.2612	41.1274	50.7506	19.4918
TCONS_00017538	SL2.50ch05	+	28566349-28567324	976	30.5873	46.5603	38.3564	36.8592	26.5826	22.4263	24.9312	25.3062
TCONS_00017539	SL2.50ch05	+	28878281-28879795	1515	97.118	113.666	127.081	83.9011	73.1711	79.4615	133.309	44.0178
TCONS_00017545	SL2.50ch05	+	29293256-29293659	404	316.689	296.006	304.464	403.675	315.259	293.466	445.701	256.77
TCONS_00017548	SL2.50ch05	+	29421091-29423389	2299	59.3614	88.4283	51.1768	73.0237	66.6851	68.2315	83.6144	99.9127
TCONS_00017552	SL2.50ch05	+	30205551-30208462	2912	137.667	214.368	118.15	168.837	143.363	133.418	201.381	160.305
TCONS_00017558	SL2.50ch05	+	31473021-31474129	1109	88.4483	88.4227	65.9053	101.641	99.9588	138.157	114.094	57.9054
TCONS_00017562	SL2.50ch05	+	32221469-32221789	321	750.649	841.947	494.257	747.136	705.376	420.486	697.39	1007.96
TCONS_00017566	SL2.50ch05	+	33080898-33081561	664	61.0167	136.876	37.5862	231.162	74.5943	96.1447	109.938	152.508
TCONS_00017567	SL2.50ch05	+	34059172-34059487	316	789.518	2096.55	468.23	1525.5	1052.41	421.368	469.716	523.678
TCONS_00017572	SL2.50ch05	+	34920142-34921957	1816	102.157	121.167	116.815	143.951	93.5128	109.48	124.612	104.725
TCONS_00017595	SL2.50ch05	+	41618476-41620365	1890	69.9509	94.9098	83.9453	82.4814	99.835	84.9271	95.2715	139.829
TCONS_00017602	SL2.50ch05	+	44550401-44551051	651	212.91	161.653	202.637	243.146	228.252	291.392	239.217	201.081
TCONS_00017606	SL2.50ch05	+	45938327-45939063	737	86.7995	94.1114	72.5641	107.387	73.6063	123.745	89.1434	170.915
TCONS_00017612	SL2.50ch05	+	49553765-49554759	995	25.7171	43.2674	19.7078	16.8725	26.075	21.998	41.5737	34.7522
TCONS_00017613	SL2.50ch05	+	49554931-49555924	994	124.424	67.3726	121.953	94.0985	90.1679	100.926	105.263	52.1807
TCONS_00017633	SL2.50ch05	+	54795520-54798005	2486	50.6074	78.8904	53.0638	98.4019	83.4903	85.1103	94.9432	107.3
TCONS_00017639	SL2.50ch05	+	56201492-56202216	725	38.2357	49.484	44.2591	33.0801	39.0389	27.6745	23.4938	64.728
TCONS_00017640	SL2.50ch05	+	56202473-56203866	1394	65.7762	68.6292	111.256	92.9042	65.9867	71.9656	48.8752	106.308
TCONS_00017647	SL2.50ch05	+	56989038-56990484	1447	38.3149	57.851	43.1189	66.2973	53.7898	54.2032	50.4482	54.6208
TCONS_00017648	SL2.50ch05	+	57067024-57067286	263	478.365	190.974	359.243	218.857	224.202	298.221	286.813	375.648
TCONS_00017650	SL2.50ch05	+	57143591-57144183	593	43.1509	36.2994	30.0617	48.5323	51.7063	33.8348	73.8603	62.476
TCONS_00017651	SL2.50ch05	+	57168024-57169495	1472	63.7394	48.7444	60.5523	52.1371	59.2855	43.3696	71.081	63.7606
TCONS_00017666	SL2.50ch05	+	58815273-58815934	662	1726.51	1387.35	2547.42	1438.26	1450.08	1859.82	1503.34	1149.13
TCONS_00017685	SL2.50ch05	+	59497940-59498346	407	272.441	352.589	490.56	424.27	394.066	259.932	400.565	1262.25
TCONS_00017687	SL2.50ch05	+	59562422-59563643	1222	186.714	223.123	233.409	192.335	183.361	213.447	189.167	256.69
TCONS_00017849	SL2.50ch05	+	62719808-62720593	786	1904.49	1466.68	2762.44	1888.74	1644.42	2234.75	1817.22	2460.46
TCONS_00017862	SL2.50ch05	+	62897960-62898349	390	481.151	637.794	511.943	621.1	628.961	565.908	542.81	937.29
TCONS_00017877	SL2.50ch05	+	63093488-63093998	511	780.34	898.653	777.951	863.578	701.58	642.506	571.417	715.349
TCONS_00018044	SL2.50ch05	+	64759230-64759934	705	541.411	488.523	745.935	561.306	448.302	561.43	555.687	651.63
TCONS_00018049	SL2.50ch05	+	64858112-64858854	743	172.197	141.637	211.136	135.571	117.454	169.389	121.173	0
TCONS_00018053	SL2.50ch05	+	64872488-64873025	538	1165.27	849.107	1033.81	1038.67	828.579	1027.27	967.887	1528.76
TCONS_00018101	SL2.50ch05	+	65340668-65341303	636	479.449	259.48	989.431	411.03	393.1	412.982	332.855	170.873
TCONS_00018146	SL2.50ch05	+	65742346-65743034	689	1101.78	982.378	1500.64	1099.95	982.466	1082.75	1077.14	1505.59
TCONS_00018192	SL2.50ch05	-	452036-452676	641	126.412	93.2811	250.295	108.504	106.707	156.506	151.843	119.448
TCONS_00018340	SL2.50ch05	-	2393288-2393729	442	950.402	838.728	1431.77	824.757	635.008	932.635	831.281	938.78
TCONS_00018380	SL2.50ch05	-	2885427-2886073	647	177.972	155.259	173.582	137.152	178.627	171.969	146.674	267.221
TCONS_00018501	SL2.50ch05	-	4448709-4449094	386	408.797	402.752	461.829	397.647	391.063	396.933	302.585	473.502
TCONS_00018646	SL2.50ch05	-	6768395-6769809	1415	82.8838	157.195	62.9915	88.1356	78.3423	92.8114	135.851	36.6556
TCONS_00018668	SL2.50ch05	-	7117742-7118170	429	288.293	468.31	419.693	447.236	340.87	259.357	306.288	506.643
TCONS_00018687	SL2.50ch05	-	7948014-7948738	725	470.593	422.263	1657.26	542.513	543.292	639.03	466.519	626.84
TCONS_00018693	SL2.50ch05	-	8069625-8070694	1070	308.895	268.231	304.885	333.97	290.968	296.613	288.81	244.68
TCONS_00018698	SL2.50ch05	-	8210169-8211088	920	76.4873	77.9911	158.889	72.9919	58.965	85.2523	95.2155	8.054
TCONS_00018729	SL2.50ch05	-	10281044-10282883	1840	244.528	258.67	247.053	191.604	188.432	215.113	297.548	144.972
TCONS_00018734	SL2.50ch05	-	10522704-10523643	940	43.1012	48.3434	64.4791	43.3736	25.0915	52.3915	38.829	13.1377
TCONS_00018738	SL2.50ch05	-	10685298-10687803	2506	52.7562	66.808	66.8675	62.2067	46.1179	65.5069	66.9979	35.4812
TCONS_00018756	SL2.50ch05	-	12108669-12109771	1103	61.864	97.5772	50.1019	130.461	94.0875	79.3763	97.0667	120.919
TCONS_00018758	SL2.50ch05	-	12361598-12362641	1044	126.635	160.365	140.017	140.131	160.403	127.54	158.49	236.579
TCONS_00018777	SL2.50ch05	-	15424222-15425357	1136	264.67	303.177	186.74	333.567	265.758	271.352	297.735	323.955
TCONS_00018794	SL2.50ch05	-	19343456-19344198	743	456.322	412.034	376.685	513.231	412.676	454.159	455.218	511.928
TCONS_00018807	SL2.50ch05	-	20518518-20519259	742	83.3407	206.294	129.735	181.004	171.65	162.243	236.114	259.638
TCONS_00018813	SL2.50ch05	-	20712122-20713156	1035	37.0848	36.9736	37.8923	39.3925	27.3461	22.9102	21.159	14.3182
TCONS_00018832	SL2.50ch05	-	23512464-23512790	327	39.1261	14.6283	59.9671	22.0028	36.0642	50.2019	7.4412	75.5317
TCONS_00018835	SL2.50ch05	-	24213102-24213734	633	50.5302	7.5568	92.9348	22.7328	55.891	51.8674	38.4405	23.4112
TCONS_00018836	SL2.50ch05	-	25529310-25530934	1625	24.9324	44.155	40.5898	50.1799	40.6405	55.0007	52.4092	47.1178
TCONS_00018842	SL2.50ch05	-	26460001-26460905	905	579.629	819.265	521.994	885.121	701.065	648.982	707.132	1045.27
TCONS_00018850	SL2.50ch05	-	28566416-28567895	1480	28.8159	45.2489	24.09	56.7167	43.0285	35.7406	32.8822	33.3768
TCONS_00018858	SL2.50ch05	-	29420989-29421710	722	29.5343	82.816	59.2573	66.4351	65.3352	65.6843	117.957	95.7851
TCONS_00018862	SL2.50ch05	-	30205561-30207060	1500	117.991	245.551	161.628	151.893	171.392	161.728	240.084	270.041
TCONS_00018863	SL2.50ch05	-	30207194-30208427	1234	141.697	172.499	92.4555	145.764	112.769	94.5998	108.453	66.0504
TCONS_00018878	SL2.50ch05	-	33080883-33081623	741	71.9424	129.108	38.4919	213.614	117.771	96.0001	164.189	179.992
TCONS_00018879	SL2.50ch05	-	34059274-34059487	214	398.575	1139.98	299.886	762.078	573.118	221.608	318.374	473.202
TCONS_00018883	SL2.50ch05	-	34920316-34921861	1546	88.2742	102.105	115.308	111.693	115.947	141.578	118.044	95.8559
TCONS_00018895	SL2.50ch05	-	39651180-39651993	814	1118.58	1231.12	1414.74	989.964	985.165	1048.69	1324.26	849.592
TCONS_00018896	SL2.50ch05	-	39717040-39718088	1049	374.029	474.241	943.16	347.514	357.5	424.267	456.966	251.933
TCONS_00018911	SL2.50ch05	-	41618528-41620357	1830	71.0791	95.4077	84.7493	107.465	81.1978	89.705	78.4502	145.764
TCONS_00018917	SL2.50ch05	-	43128604-43129100	497	120.134	115.496	147.06	144.767	132.879	128.451	122.399	268.358
TCONS_00018921	SL2.50ch05	-	44550549-44551055	507	197.676	141.522	196.901	260.171	213.995	266.225	182.376	121.789
TCONS_00018924	SL2.50ch05	-	45935184-45939080	1180	115.654	81.0755	84.6007	109.753	73.9562	145.302	129.913	159.077
TCONS_00018926	SL2.50ch05	-	49553732-49555925	2194	70.9495	79.5789	86.1266	53.5629	69.8765	79.8105	63.2166	56.2873
TCONS_00018939	SL2.50ch05	-	54500342-54500817	476	958.672	879.311	1344.48	876.692	891.908	1003.97	1272.87	1468.44
TCONS_00018943	SL2.50ch05	-	54795485-54797918	2434	73.5905	68.7842	63.7187	96.5629	77.5218	79.4348	90.9733	87.268
TCONS_00018949	SL2.50ch05	-	56201524-56203856	2333	57.5823	65.611	86.3439	97.6593	70.7682	78.9645	62.5791	110.102
TCONS_00018955	SL2.50ch05	-	56989023-56991449	503	63.5897	28.5295	49.6167	42.912	32.8235	54.3937	33.8628	68.7443
TCONS_00018956	SL2.50ch05	-	56989023-56991449	1568	39.438	65.5894	32.9701	74.9471	67.6895	39.5511	52.7626	63.0073
TCONS_00018957	SL2.50ch05	-	56989023-56991449	1373	99.3969	142.842	129.837	103.059	109.942	96.979	102.79	109.733
TCONS_00018961	SL2.50ch05	-	57133817-57144206	697	70.3653	61.7663	69.0556	120.431	71.0626	115.145	83.786	53.1539
TCONS_00018962	SL2.50ch05	-	57167993-57170130	2138	58.8447	69.3578	57.532	71.7921	60.675	55.4538	58.0438	63.5378
TCONS_00018977	SL2.50ch05	-	58523802-58524234	433	433.369	392.177	687.538	443.105	430.322	421.248	393.372	787.169
TCONS_00018983	SL2.50ch05	-	58877080-58877586	507	298.616	330.219	390.286	397.353	320.993	334.58	326.358	803.809
TCONS_00019056	SL2.50ch05	-	61224663-61225545	883	454.005	585.066	664.207	540.502	480.802	574.261	699.948	816.769
TCONS_00019096	SL2.50ch05	-	62115145-62115774	630	3645.34	3580	7003.3	2969.33	2721.75	2611.51	2904.49	2356.19
TCONS_00019100	SL2.50ch05	-	62137131-62137430	300	142.158	151.476	130.728	167.881	47.172	66.8801	105.442	107.028
TCONS_00019135	SL2.50ch05	-	62557759-62558971	1213	119.54	67.0393	176.355	61.2922	48.6109	57.141	72.2162	26.4703
TCONS_00019145	SL2.50ch05	-	62688410-62688796	387	1300.36	988.827	1930.06	923.379	889.808	1324.4	1351.83	1474.27
TCONS_00019189	SL2.50ch05	-	63208064-63209075	429	32507.5	30562.8	26964.3	25542.8	21458.3	16611.6	14491.9	25660.3
TCONS_00019192	SL2.50ch05	-	63249724-63250726	1003	195.592	226.534	245.271	193.682	181.069	225.5	249.879	293.037
TCONS_00019218	SL2.50ch05	-	63518767-63519569	803	2504.14	1825.81	2948.16	2410.25	2440.84	2494.09	1766.63	3121.96
TCONS_00019389	SL2.50ch05	-	65351279-65351584	306	202.088	218.851	337.889	188.102	146.449	304	143.134	145.287
TCONS_00019429	SL2.50ch05	-	65640845-65641226	382	1177.83	1533.96	1264.66	1538.18	1290.44	1461.11	1070.14	1732.8
TCONS_00019471	SL2.50ch06	+	220150-220651	502	80.7074	47.644	102.982	52.5525	46.9841	90.8368	63.0134	137.763
TCONS_00019486	SL2.50ch06	+	452048-452521	474	49.4855	75.6875	82.7394	101.194	59.7114	65.4178	56.4686	119.847
TCONS_00019502	SL2.50ch06	+	819269-820079	811	439.095	533.788	624.26	484.984	523.487	488.05	525.062	420.276
TCONS_00019527	SL2.50ch06	+	1283180-1283561	382	1339.71	713.761	1861.99	929.187	1000.24	1289.22	662.465	1933.24
TCONS_00019528	SL2.50ch06	+	1286268-1286546	279	1719.66	848.677	2370.49	1117.49	1234.25	1582.11	941.917	1664.3
TCONS_00019531	SL2.50ch06	+	1311443-1312548	1106	80.9762	123.263	82.2021	80.2327	74.6393	94.0037	121.004	62.5288
TCONS_00019543	SL2.50ch06	+	1520888-1521243	356	2521.71	1908.01	3344.99	1879.57	1676.2	2689.89	1599.41	2053.61
TCONS_00019550	SL2.50ch06	+	1625170-1625761	592	1401.17	2460.41	1614.03	2049.9	1529.9	1568.27	1689.32	2849.55
TCONS_00019587	SL2.50ch06	+	2142493-2143257	538	2933	1831.58	2955.63	2500.84	2507.66	2658.03	2026.23	2883.06
TCONS_00019623	SL2.50ch06	+	2801281-2801820	540	770.024	659.939	1195.04	852.731	781.833	1097.78	865.168	1061.14
TCONS_00019659	SL2.50ch06	+	3504010-3504579	570	635.971	574.854	678.661	669.001	604.133	787.201	695.834	944.623
TCONS_00019666	SL2.50ch06	+	3633681-3634019	339	213.866	239.878	289.222	240.538	180.896	242.124	308.647	225.86
TCONS_00019673	SL2.50ch06	+	4231823-4232790	968	352.458	368.148	318.595	339.43	299.698	348.595	419.792	45.9276
TCONS_00019688	SL2.50ch06	+	6389753-6390064	312	300.719	459.947	262.828	522.708	385.541	198.769	179.377	110.828
TCONS_00019728	SL2.50ch06	+	13788849-13789686	838	193.389	205.494	187.2	240.403	205.463	204.602	159.702	88.4207
TCONS_00019733	SL2.50ch06	+	18069549-18070140	592	57.6317	48.4809	81.3037	40.5119	51.7936	27.7298	28.772	50.0653
TCONS_00019746	SL2.50ch06	+	22319473-22320234	762	114.734	81.6075	84.2201	125.895	92.8583	119.685	134.118	87.5156
TCONS_00019779	SL2.50ch06	+	25192266-25193495	1230	208.036	217.783	269.573	210.583	195.591	177.951	158.262	130.522
TCONS_00019786	SL2.50ch06	+	25449291-25450001	711	218.936	393.575	260.755	323.822	285.288	307.849	376.458	444.649
TCONS_00019794	SL2.50ch06	+	25806646-25807393	748	156.792	220.627	197.808	275.741	227.031	290.182	292.775	313.689
TCONS_00019801	SL2.50ch06	+	26093798-26095163	595	103.931	68.335	101.866	84.6461	79.2807	110.36	81.7911	203.402
TCONS_00019803	SL2.50ch06	+	26473958-26474612	655	48.833	80.3328	59.8755	73.2307	97.2248	86.3268	96.5884	90.4996
TCONS_00019809	SL2.50ch06	+	27843523-27851084	1186	71.9182	76.632	67.6388	109.198	131.254	107.656	118.997	193.676
TCONS_00019818	SL2.50ch06	+	30446423-30447030	608	175.36	232.092	384.092	264.287	193.964	225	220.116	93.4332
TCONS_00019836	SL2.50ch06	+	31424802-31428546	586	127.36	285.701	194.693	221.004	136.847	124.505	240.837	185.452
TCONS_00019845	SL2.50ch06	+	31948190-31948596	407	251.484	399.601	122.64	324.095	341.91	273.376	316.865	327.7
TCONS_00019867	SL2.50ch06	+	32727090-32728334	1245	78.7865	59.553	60.1379	71.275	47.3615	77.6483	66.4512	67.4507
TCONS_00019868	SL2.50ch06	+	32728487-32729350	864	51.8285	83.0461	22.6959	66.6196	54.5973	46.4445	70.4076	62.8906
TCONS_00019873	SL2.50ch06	+	32940997-32941372	376	215.506	197.19	71.1167	637.847	94.0932	87.3192	12.943	59.1196
TCONS_00019979	SL2.50ch06	+	35985918-35986394	477	151.993	170.48	134.54	175.976	168.118	145.308	158.138	124.271
TCONS_00019989	SL2.50ch06	+	36132022-36132513	492	541.762	330.564	695.672	467.962	325.986	622.83	410.493	491.969
TCONS_00020084	SL2.50ch06	+	37772896-37773310	415	133.595	46.1056	111.685	75.1277	96.6174	83.5085	134.857	5.9515
TCONS_00020120	SL2.50ch06	+	38558471-38558822	352	369.531	353.323	602.66	354.295	281.424	295.364	387.114	378.903
TCONS_00020130	SL2.50ch06	+	38719901-38720527	627	88.4238	133.51	122.256	183.602	139.184	128	151.353	118.176
TCONS_00020181	SL2.50ch06	+	39327576-39327980	405	552.838	466.534	616.228	355.305	320.304	441.363	534.722	487.879
TCONS_00020227	SL2.50ch06	+	39811634-39812139	506	210.709	132.349	472.087	222.768	158.483	216.285	149.075	273.347
TCONS_00020264	SL2.50ch06	+	40165352-40166397	1046	46.8878	48.0175	40.9023	59.6137	58.6268	52.3136	39.5467	37.7803
TCONS_00020357	SL2.50ch06	+	41437011-41437468	458	1368.82	1138.42	1681.46	1225.34	1066.01	1186.8	1089.13	1364.37
TCONS_00020364	SL2.50ch06	+	41528015-41528702	688	86.7826	52.1452	191.739	52.2886	78.8486	79.535	60.1248	68.2091
TCONS_00020369	SL2.50ch06	+	41601172-41602501	1330	1633.75	1458.41	1620.48	1662.59	1399.2	1718.4	1478.27	2378.89
TCONS_00020374	SL2.50ch06	+	41666091-41667056	966	48.5634	49.5181	14.7632	67.0334	34.1826	88.7454	25.1893	125.284
TCONS_00020388	SL2.50ch06	+	41790058-41791485	1428	101.542	70.3449	89.8819	58.782	56.1572	83.0253	93.719	24.2146
TCONS_00020410	SL2.50ch06	+	42045556-42047556	2001	66.0705	81.2781	69.4889	50.3393	50.6846	63.8082	68.0979	25.9208
TCONS_00020437	SL2.50ch06	+	42314118-42314565	448	295.105	314.982	242.728	273.021	263.237	264.643	331.318	71.6708
TCONS_00020454	SL2.50ch06	+	42459455-42459979	525	215.268	127.559	118.844	150.751	98.8366	177.189	162.219	84.6818
TCONS_00020468	SL2.50ch06	+	42593685-42593976	292	525.791	229.344	286.935	213.548	218.09	306.082	333.327	93.0437
TCONS_00020622	SL2.50ch06	+	44297923-44298342	420	1797.29	1127.53	1986.39	1461.82	1420.78	1928.23	1048.63	1611.31
TCONS_00020656	SL2.50ch06	+	44760730-44761186	457	1539.79	1946.88	1614.92	1836.78	1548.32	1820.01	1485.53	1783.51
TCONS_00020715	SL2.50ch06	+	45274019-45274448	430	2291.06	1334.92	3258.53	1277.24	1289	2031.85	1454.31	1292.38
TCONS_00020725	SL2.50ch06	+	45395549-45395813	265	1359.89	9.0254	215.264	316.757	809.935	1094.4	1202.87	391.454
TCONS_00020755	SL2.50ch06	+	45720464-45721033	570	164.604	163.644	143.864	193.548	119.999	252.8	153.681	155.993
TCONS_00020778	SL2.50ch06	+	45878505-45879323	819	447.825	502.292	546.334	609.094	480.936	467.693	623.919	1320.89
TCONS_00020812	SL2.50ch06	+	46190127-46190746	620	766.967	609.505	934.458	673.073	551.609	773.73	686.814	940.15
TCONS_00020814	SL2.50ch06	+	46219184-46219903	720	151.043	146.161	190.645	186.535	157.24	162.133	199.394	271.001
TCONS_00020870	SL2.50ch06	+	46903754-46904477	724	229.731	343.563	263.459	371.009	224.784	178.873	181.488	678.878
TCONS_00020913	SL2.50ch06	+	47377900-47378392	493	384.952	271.677	495.384	257.83	272.698	440.276	380.047	315.624
TCONS_00020965	SL2.50ch06	+	47831731-47832656	926	57.5695	67.1543	61.6037	75.1089	56.0359	55.1534	78.8321	96.0215
TCONS_00020980	SL2.50ch06	+	48050980-48051248	269	9536.23	6134.91	10676.1	7248.41	7321.31	8658.92	6928.98	7685.11
TCONS_00021009	SL2.50ch06	+	48322528-48322806	279	573.219	300.037	811.461	249.286	329.697	470.71	357.58	212.463
TCONS_00021034	SL2.50ch06	+	48535478-48537432	822	134.895	101.838	130.121	160.471	109.035	126.482	121.368	225.355
TCONS_00021084	SL2.50ch06	+	48923645-48923927	283	715.814	557.788	970.068	627.119	608.403	554.29	593.274	942.571
TCONS_00021095	SL2.50ch06	+	49019903-49021446	1544	143.631	328.398	213.596	274.935	270.384	317.783	349.864	131.173
TCONS_00021164	SL2.50ch06	-	129385-129760	376	612.49	636.097	734.872	759.038	646.106	654.894	828.352	1379.46
TCONS_00021172	SL2.50ch06	-	220063-232614	672	212.603	202.87	275.888	199.859	242.178	206.286	307.782	334.464
TCONS_00021188	SL2.50ch06	-	442102-452495	626	129.441	95.5162	173.709	145.584	139.406	151.514	124.385	138.093
TCONS_00021189	SL2.50ch06	-	442102-452495	686	99.4693	125.513	145.523	132.851	123.775	132.945	191.541	162.019
TCONS_00021203	SL2.50ch06	-	743345-743920	576	770.024	539.799	1191.53	703.67	646.978	820.168	815.32	960.511
TCONS_00021236	SL2.50ch06	-	1283196-1283608	282	9353.71	5673.99	10670.7	7509.59	7084.17	8874.22	5600.01	8338.05
TCONS_00021237	SL2.50ch06	-	1286252-1286753	267	5774.18	3350.21	6730.04	4643.91	4955.71	5834.07	3918.77	4810.26
TCONS_00021245	SL2.50ch06	-	1387673-1388247	575	304.095	811.107	173.615	709.064	385.58	250.602	287.762	489.682
TCONS_00021305	SL2.50ch06	-	2142495-2142778	284	82.5919	33.6863	62.7697	16.8895	33.2197	109.183	25.7037	34.7871
TCONS_00021367	SL2.50ch06	-	3332427-3332848	422	2501.24	2068.67	3138.66	2222.13	1889.12	1962.32	2104.62	1644.64
TCONS_00021380	SL2.50ch06	-	4230397-4234584	1775	136.952	308.566	181.781	256.72	195.332	151.058	161.762	90.4465
TCONS_00021395	SL2.50ch06	-	6389753-6390065	313	395.136	534.891	324.637	429.09	414.451	192.307	202.126	142.038
TCONS_00021405	SL2.50ch06	-	8158388-8160542	2155	2593.48	2865.63	2391.49	2348.23	1640.62	1493.06	1618.05	891.68
TCONS_00021434	SL2.50ch06	-	13788799-13789672	874	217.141	262.707	189.688	225.013	199.699	171.131	158.692	87.6047
TCONS_00021436	SL2.50ch06	-	14351204-14351723	520	118.921	105.788	185.122	129.139	86.1797	164.862	74.8703	113.995
TCONS_00021442	SL2.50ch06	-	18069539-18070140	602	67.3008	35.7567	82.9143	47.8068	31.3435	51.5084	52.546	53.3364
TCONS_00021455	SL2.50ch06	-	22319473-22320032	560	121.85	106.773	124.149	77.0884	122.142	130.286	86.9031	114.673
TCONS_00021471	SL2.50ch06	-	24292036-24293946	855	224.46	254.558	225.178	274.894	209.654	245.334	224.83	210.879
TCONS_00021482	SL2.50ch06	-	25192238-25193709	1472	453.419	394.83	546.181	366.589	330.076	385.37	338.875	151.012
TCONS_00021506	SL2.50ch06	-	26092708-26097346	948	200.191	232.108	274.544	263.105	191.574	238.583	254.109	211.035
TCONS_00021507	SL2.50ch06	-	26092708-26097346	1023	275.145	289.906	325.862	250.849	295.113	249.619	318.729	258.336
TCONS_00021509	SL2.50ch06	-	26473967-26474620	654	58.6892	91.4269	70.8702	95.3455	68.5221	131.083	130.222	120.851
TCONS_00021514	SL2.50ch06	-	27843523-27844144	622	75.4216	80.7496	28.6601	88.6833	83.4232	87.9744	109.537	131.039
TCONS_00021523	SL2.50ch06	-	30458459-30458972	514	912.689	725.894	561.85	657.901	490.993	560.686	544.412	408.444
TCONS_00021537	SL2.50ch06	-	31427983-31428533	551	65.7901	78.1326	80.8829	56.5843	47.0864	102.621	128.068	58.2732
TCONS_00021569	SL2.50ch06	-	32727085-32734634	1048	126.152	123.238	141.184	114.423	123.782	125.313	169.494	117.838
TCONS_00021669	SL2.50ch06	-	35719844-35720306	463	437.528	325.44	346.521	435.114	320.933	449.106	472.993	282.73
TCONS_00021680	SL2.50ch06	-	35997845-35998652	808	2235.3	3356.71	1498.05	2718.87	2793.54	1347.68	1514.78	235.373
TCONS_00021734	SL2.50ch06	-	36880705-36881286	582	128.236	209.584	275.669	222.523	230.997	206.846	484.985	220.677
TCONS_00021762	SL2.50ch06	-	37320740-37321522	783	299.567	516.222	223.117	471.697	394.606	386.698	481.685	274.432
TCONS_00021792	SL2.50ch06	-	38004029-38005253	1225	1552.72	1179.27	1762.29	1059.17	1041.64	1189.7	1225.58	588.74
TCONS_00021808	SL2.50ch06	-	38403327-38403792	466	100.67	102.649	145.367	97.785	96.1662	152.653	125.319	222.608
TCONS_00021885	SL2.50ch06	-	39526578-39527003	426	140.156	151.588	150.647	123.856	138.416	137.014	188.494	237.712
TCONS_00021894	SL2.50ch06	-	39592520-39593033	514	448.047	474.623	454.335	415.271	380.864	475.518	478.136	461.302
TCONS_00021937	SL2.50ch06	-	40016169-40017732	1564	758.056	521.47	693.003	682.382	517.264	754.558	678.333	758.021
TCONS_00021954	SL2.50ch06	-	40165503-40167298	1796	41.5552	45.2777	30.7697	50.7437	47.2771	53.8263	37.9354	24.7539
TCONS_00021989	SL2.50ch06	-	40799694-40801053	1360	508.007	418.552	673.74	326.24	360.727	456	432.982	484.897
TCONS_00022033	SL2.50ch06	-	41358858-41359216	359	1758.17	1658.89	2294.12	1523.16	1465.09	1554.72	1599.6	1616.78
TCONS_00022047	SL2.50ch06	-	41527295-41528702	1408	86.3248	64.5494	201.309	80.0571	78.7317	98.4547	101.963	75.4298
TCONS_00022073	SL2.50ch06	-	41790066-41790825	760	22.446	15.735	7.0368	12.6227	12.4137	7.2	22.4118	9.7495
TCONS_00022093	SL2.50ch06	-	42045561-42046510	950	65.0935	65.4578	78.8123	42.9171	29.7929	57.6001	74.2792	20.799
TCONS_00022094	SL2.50ch06	-	42046644-42047788	1145	46.5584	39.688	23.3536	31.4189	24.719	28.6743	23.3765	23.7282
TCONS_00022099	SL2.50ch06	-	42112759-42113176	418	1367.17	898.328	1543.83	1038.5	840.746	1261.09	1106.04	697.24
TCONS_00022139	SL2.50ch06	-	42459587-42459978	392	174.071	128.128	68.214	97.89	72.2021	102.368	117.94	63.0073
TCONS_00022154	SL2.50ch06	-	42593705-42594035	331	444.513	187.87	328.526	202.878	277.902	330.635	382.268	67.157
TCONS_00022168	SL2.50ch06	-	42662983-42663413	431	940.025	2302.94	827.22	1569.19	1154.68	660.196	931.536	464.178
TCONS_00022231	SL2.50ch06	-	43459319-43459822	504	541.555	512.513	622.516	604.335	510.094	557.334	420.031	445.952
TCONS_00022240	SL2.50ch06	-	43623830-43624323	494	388.489	261.444	447.469	281.582	348.538	391.385	330.021	484.978
TCONS_00022360	SL2.50ch06	-	44908695-44909441	747	51.3825	64.0355	52.5013	44.9482	31.5743	36.6265	29.3167	39.6769
TCONS_00022385	SL2.50ch06	-	45130450-45130977	528	577.518	652.289	509.813	790.351	647.722	628.728	935.524	1141.39
TCONS_00022415	SL2.50ch06	-	45395549-45395823	275	1279.42	26.0916	285.225	357.566	789.059	1061.24	946.769	260.461
TCONS_00022477	SL2.50ch06	-	46043667-46044870	1204	193.047	290.027	179.154	248.994	256.625	207.548	262.73	162.061
TCONS_00022498	SL2.50ch06	-	46252746-46253242	497	6598.77	6833.5	13368.1	8053.87	7711.73	6925.34	7348.82	27879.4
TCONS_00022547	SL2.50ch06	-	46903740-46904505	766	295.08	424.641	255.995	338.142	252.487	223.833	152.477	731.938
TCONS_00022578	SL2.50ch06	-	47275764-47276782	1019	65540.7	48322.7	77810.7	53970.1	61483.4	66766.7	48923.6	37237.3
TCONS_00022590	SL2.50ch06	-	47440681-47441434	754	180.997	279.14	156.042	232.197	147.022	208.043	225.902	435.67
TCONS_00022598	SL2.50ch06	-	47507477-47507821	345	1038.37	922.028	1245.28	924.564	827.22	941.079	1142.59	766.023
TCONS_00022599	SL2.50ch06	-	47514081-47514383	303	380.027	907.751	194.151	419.506	451.481	270.891	505.931	309.755
TCONS_00022646	SL2.50ch06	-	48140517-48141816	1300	579.021	430.511	752.83	483.351	506.192	628.579	524.092	638.37
TCONS_00022665	SL2.50ch06	-	48322527-48322806	280	563.556	298.966	674.864	205.569	277.978	377.829	434.515	211.704
TCONS_00022667	SL2.50ch06	-	48329467-48329684	218	449.95	285.252	580.591	242.031	119.012	351.413	256.723	147.287
TCONS_00022692	SL2.50ch06	-	48534699-48536143	1445	138.715	139.035	217.127	157.674	133.845	161.572	188.601	276.901
TCONS_00022730	SL2.50ch06	-	48758826-48759217	392	223.029	103.723	231.928	91.7719	168.472	293.143	105.525	157.518
TCONS_00022731	SL2.50ch06	-	48768835-48769412	578	2457.03	2548.97	4006.36	2676.31	2648.33	2944.28	2605.89	5785.86
TCONS_00022741	SL2.50ch06	-	48820251-48821190	940	65.786	106.864	128.958	173.494	92.8386	89.2597	139.785	236.478
TCONS_00022752	SL2.50ch06	-	48939399-48940174	776	98.9245	169.517	96.4841	95.8086	109.42	119.876	163.055	140.045
TCONS_00022795	SL2.50ch06	-	49453924-49454980	1057	62.5389	104.087	21.9248	106.642	66.9423	41.4154	71.3641	79.4476
TCONS_00022806	SL2.50ch06	-	49537039-49537453	415	781.014	507.161	1400.35	502.777	568.338	764.762	691.874	851.069
TCONS_00022842	SL2.50ch07	+	245160-245750	591	1630.85	1934.43	1752.49	1493.36	1360.89	1271.55	1626.31	409.558
TCONS_00022851	SL2.50ch07	+	324654-326351	685	1080.2	1145.24	2451.48	1078.36	1194.8	987.89	1328.54	1171.84
TCONS_00022852	SL2.50ch07	+	330905-331692	788	687.339	440.102	855.133	493.053	544.753	636.549	478.628	792.996
TCONS_00022878	SL2.50ch07	+	586488-586954	467	333.326	307.288	629.847	308.134	388.892	402.296	422.047	539.461
TCONS_00022885	SL2.50ch07	+	641236-641793	558	57.3219	42.8625	47.9209	38.6824	33.8151	45.7635	56.6894	53.1158
TCONS_00022890	SL2.50ch07	+	723763-724397	635	218.274	248.589	241.431	260.603	260.003	267.137	321.883	458.971
TCONS_00022909	SL2.50ch07	+	990153-990827	675	464.384	336.613	565.169	383.729	359.905	467.485	418.165	519.591
TCONS_00022914	SL2.50ch07	+	1047141-1047780	640	1002.88	1476.14	618.36	726.986	869.734	1251.15	2159.54	810.431
TCONS_00022941	SL2.50ch07	+	1475213-1476070	858	91.9555	153.316	72.7192	125.785	115.456	97.7903	172.996	152.569
TCONS_00022964	SL2.50ch07	+	1778426-1778889	464	491.733	479.376	737.652	423.839	452.404	503.173	398.555	367.289
TCONS_00023050	SL2.50ch07	+	2830352-2830558	207	319.341	115.542	378.923	34.7581	170.913	246.725	117.55	47.7273
TCONS_00023064	SL2.50ch07	+	3015304-3015587	284	367.909	446.343	426.834	447.571	382.027	411.043	496.939	426.142
TCONS_00023080	SL2.50ch07	+	3375358-3375712	355	582.649	1044.28	341.467	763.404	677.683	493.251	486.657	584.424
TCONS_00023107	SL2.50ch07	+	3774252-3775407	1156	62.7169	82.7587	127.994	70.5384	57.1288	104.138	96.8262	36.3219
TCONS_00023126	SL2.50ch07	+	4363006-4363773	768	236.005	227.339	366.745	309.157	205.763	263.625	221.784	302.304
TCONS_00023131	SL2.50ch07	+	4586381-4586839	459	97.5596	10.4215	372.844	47.0256	51.3857	39.7386	31.8077	129.144
TCONS_00023132	SL2.50ch07	+	4588463-4590228	1766	89.352	98.8653	250.339	142.595	109.516	89.8574	86.8046	152.445
TCONS_00023194	SL2.50ch07	+	8864821-8865474	654	156.505	84.1127	38.1609	84.3441	79.3413	72.5138	89.2949	49.0956
TCONS_00023195	SL2.50ch07	+	8873461-8874307	847	98.1848	53.6515	73.6636	50.9675	36.2005	53.8371	43.0924	32.0764
TCONS_00023205	SL2.50ch07	+	9825628-9827947	2320	120.406	102.061	153.677	71.3289	83.3644	105.352	78.6622	41.5196
TCONS_00023216	SL2.50ch07	+	11122778-11123509	732	224.307	601.199	119.331	550.431	380.212	323.935	342.389	307.049
TCONS_00023226	SL2.50ch07	+	13340546-13342391	446	1200.06	858.019	1123.15	1236.79	1052.38	1333.24	932.941	1373.39
TCONS_00023227	SL2.50ch07	+	13482268-13482884	617	183.17	248.088	231.139	283.754	198.78	150.768	173.524	372.284
TCONS_00023228	SL2.50ch07	+	13483252-13483716	465	261.388	370.332	187.85	288.828	309.408	200.052	523.287	223.087
TCONS_00023229	SL2.50ch07	+	13554642-13554902	261	359.481	549.822	239.054	781.058	442.803	328.46	316.98	406.916
TCONS_00023230	SL2.50ch07	+	14248394-14249945	1552	56.332	64.7246	21.8238	66.4479	50.1507	44.6598	101.909	25.4627
TCONS_00023246	SL2.50ch07	+	21232096-21232607	512	54.1423	46.7134	17.4088	51.5261	32.2465	21.375	14.2575	86.8319
TCONS_00023256	SL2.50ch07	+	23585627-23586924	1298	351.562	230.328	302.146	345.519	365.238	489.024	434.917	332.997
TCONS_00023259	SL2.50ch07	+	24670585-24671308	724	108.975	102.408	248.686	49.6887	123.794	156.199	134.436	136.458
TCONS_00023267	SL2.50ch07	+	27933012-27933467	456	158.993	178.331	250.198	194.599	144.826	172	234.791	222.073
TCONS_00023274	SL2.50ch07	+	29736031-29737611	1581	32.37	36.307	52.9949	36.4069	34.3124	25.3814	26.1644	10.9356
TCONS_00023286	SL2.50ch07	+	34261044-34261845	802	31.9058	77.5373	42.2326	50.8369	49.9953	50.035	39.4423	120.107
TCONS_00023303	SL2.50ch07	+	39258707-39260518	804	61.0007	65.4453	108.645	44.7445	41.0702	72.5971	72.6354	61.4399
TCONS_00023309	SL2.50ch07	+	40996262-40996882	621	54.9404	69.3254	66.0244	54.0681	60.7691	88.116	86.2033	51.7045
TCONS_00023310	SL2.50ch07	+	44222877-44224735	1859	180.088	196.845	205.212	158.683	172.55	174.649	204.192	53.1444
TCONS_00023322	SL2.50ch07	+	47272405-47274103	1699	72.7944	64.7554	84.9884	71.9915	79.1291	66.5616	68.745	31.982
TCONS_00023331	SL2.50ch07	+	47779927-47785020	863	182.845	182.913	212.762	144.51	144.85	160.631	166.354	137.375
TCONS_00023354	SL2.50ch07	+	51532742-51533162	421	278.576	386.312	368.388	472.825	330.54	303.278	346.786	539.738
TCONS_00023361	SL2.50ch07	+	51981619-51982534	916	290.99	281.994	373.658	253.969	249.765	322.586	236.422	361.315
TCONS_00023365	SL2.50ch07	+	52310227-52313533	3307	252.764	491.797	229.638	307.494	246.059	228.897	305.356	175.513
TCONS_00023405	SL2.50ch07	+	55406273-55407329	1057	54.4693	49.7805	37.1036	77.1451	51.3225	69.0256	57.5517	21.0302
TCONS_00023418	SL2.50ch07	+	55877787-55879933	2147	493.614	441.138	846.078	394.319	453.704	520.779	403.47	195.566
TCONS_00023443	SL2.50ch07	+	56631053-56631394	342	224.46	111.894	234.56	238.428	137.93	309.334	170.757	209.435
TCONS_00023444	SL2.50ch07	+	56633352-56633660	309	165.621	85.1424	103.844	93.1381	38.1651	82.6409	70.8724	71.9384
TCONS_00023458	SL2.50ch07	+	57045460-57046094	635	117.532	37.665	89.8348	60.4298	59.4293	54.5764	91.9667	27.2271
TCONS_00023476	SL2.50ch07	+	57812261-57812784	524	614.482	556.852	1013.8	732.307	639.163	504.733	664.045	1333.93
TCONS_00023479	SL2.50ch07	+	57840067-57840788	722	360.318	281.575	449.368	342.141	369.144	416.843	326.909	519.976
TCONS_00023485	SL2.50ch07	+	57959413-57959828	416	281.924	206.976	205.691	155.659	283.486	657.693	263.216	0
TCONS_00023510	SL2.50ch07	+	58379829-58380199	371	701.212	1134.62	634.261	1124.81	839.179	1027.54	872.31	1018.58
TCONS_00023535	SL2.50ch07	+	58955560-58956298	739	121.19	213.605	62.7187	129.814	156.389	128.347	135	314.167
TCONS_00023565	SL2.50ch07	+	59507190-59507542	353	241.629	386.2	166.651	224.204	334.08	134.346	227.474	139.937
TCONS_00023618	SL2.50ch07	+	60709700-60710495	796	621.496	754.175	338.168	804.457	678.543	772.222	745.881	282.361
TCONS_00023620	SL2.50ch07	+	60716588-60716889	302	2252.41	2233.33	1741.34	2064.77	1522.94	1407.26	1546.99	1562.08
TCONS_00023623	SL2.50ch07	+	60738074-60738464	391	103.619	122.339	13.6777	116.542	211.128	69.9745	56.0091	12.6337
TCONS_00023625	SL2.50ch07	+	60810918-60811233	316	67.4802	98.3938	90.2612	68.3062	82.1032	63.4937	69.3024	70.3449
TCONS_00023643	SL2.50ch07	+	61025392-61027594	2203	694.981	701.341	926.529	522.554	737.665	670.65	693.646	208.533
TCONS_00023655	SL2.50ch07	+	61164684-61165416	642	132.858	126.665	133.283	171.841	191.039	110.804	181.928	288.538
TCONS_00023702	SL2.50ch07	+	61867583-61868234	652	1154.49	1008.78	1279.58	1085.12	813.935	928.786	1541.33	337.147
TCONS_00023718	SL2.50ch07	+	62049890-62050201	312	799.64	682.255	959.893	653.385	619.889	625.539	826.693	577.89
TCONS_00023736	SL2.50ch07	+	62253590-62254033	444	177.698	91.5751	192.72	140.441	159.365	230.054	98.6467	139.07
TCONS_00023775	SL2.50ch07	+	62804024-62804682	659	630.976	551.658	584.301	618.683	619.178	608.923	546.474	663.384
TCONS_00023780	SL2.50ch07	+	62941204-62942825	1622	82.8234	79.6259	104.41	75.4091	91.6103	78.7177	85.51	54.8187
TCONS_00023783	SL2.50ch07	+	62975470-62976482	1013	103.145	167.633	87.9891	187.035	167.64	156.652	168.144	221.875
TCONS_00023784	SL2.50ch07	+	62976627-62977169	543	90.3215	118.926	39.3958	123.669	121.622	117.569	125.473	77.3261
TCONS_00023831	SL2.50ch07	+	63540673-63541180	508	310.621	423.731	371.972	273.822	222.86	290.835	440.674	354.925
TCONS_00023841	SL2.50ch07	+	63634870-63635386	517	292.841	235.934	399.978	278.333	250.915	313.997	334.165	286.64
TCONS_00023850	SL2.50ch07	+	63773586-63774281	696	670.962	508.586	763.265	651.264	538.818	615.863	618.81	1036.22
TCONS_00023925	SL2.50ch07	+	64747237-64749402	825	131.82	234.824	77.7887	183.143	231.572	132.655	268.399	134.721
TCONS_00023958	SL2.50ch07	+	65164978-65165448	471	371.241	304.678	363.344	325.885	325.497	294.319	418.463	304.147
TCONS_00023968	SL2.50ch07	+	65281868-65282401	534	139.762	107.493	116.841	134.736	97.1709	133.214	141.258	101.756
TCONS_00024235	SL2.50ch07	+	67827682-67828134	453	249.483	184.791	295.142	243.537	281.158	253.669	300.803	387.112
TCONS_00024286	SL2.50ch07	-	237849-239831	1983	58.0677	60.3058	106.978	60.4717	65.4176	61.6279	74.8514	42.348
TCONS_00024287	SL2.50ch07	-	237849-239831	1787	57.277	65.5818	98.7595	50.9992	65.9933	66.3459	59.913	48.3749
TCONS_00024288	SL2.50ch07	-	245130-245761	632	1798.35	1960.31	1647.27	1426.84	1291.26	1243.9	1759.51	425.977
TCONS_00024327	SL2.50ch07	-	641222-645936	793	56.4689	48.2568	85.4237	57.4626	41.6399	71.304	61.3691	56.063
TCONS_00024377	SL2.50ch07	-	1223112-1224105	994	148.022	151.588	143.474	132.703	123.388	121.111	105.263	161.512
TCONS_00024389	SL2.50ch07	-	1475222-1476375	1154	60.9778	124.353	44.7982	108.069	75.6224	85.3519	111.754	94.1724
TCONS_00024491	SL2.50ch07	-	2830352-2830558	207	257.533	57.7712	439.206	81.1021	216.49	229.102	164.57	35.7954
TCONS_00024548	SL2.50ch07	-	3754822-3755529	708	391.538	449.293	574.076	294.707	283.166	492.068	446.79	502.35
TCONS_00024551	SL2.50ch07	-	3774359-3775375	1017	71.2888	37.6279	119.195	44.8061	55.6602	104.024	83.7414	46.1434
TCONS_00024577	SL2.50ch07	-	4511534-4511836	303	204.089	126.296	823.67	142.474	194.604	300.99	176.674	252.695
TCONS_00024578	SL2.50ch07	-	4605578-4606089	512	795.475	873.541	912.22	800.997	658.75	765.938	779.412	1123.99
TCONS_00024629	SL2.50ch07	-	8734202-8735164	963	1162.51	295.551	1743.78	246.555	1207.47	2526.71	224.883	323.163
TCONS_00024633	SL2.50ch07	-	8863652-8865490	836	142.838	94.4103	85.2947	123.358	95.924	130.909	125.157	50.225
TCONS_00024634	SL2.50ch07	-	8873161-8874325	1165	65.8931	30.7948	68.858	47.3485	32.3928	39.1417	50.1278	19.0807
TCONS_00024644	SL2.50ch07	-	9825439-9828121	2683	128.753	98.9496	123.584	92.9645	87.03	100.616	88.8789	49.7107
TCONS_00024651	SL2.50ch07	-	10529817-10530463	393	81.3883	146.06	217.729	134.256	168.043	106.748	92.8735	282.811
TCONS_00024661	SL2.50ch07	-	13341069-13342515	1447	212.206	142.148	216.826	154.141	138.549	160.089	112.668	213.363
TCONS_00024665	SL2.50ch07	-	14248382-14249920	1539	47.109	79.258	33.5914	59.2174	61.3022	40.2963	83.7974	33.7021
TCONS_00024674	SL2.50ch07	-	17037523-17041815	397	333.015	650.646	453.523	555.779	701.045	551.336	490.335	1150.95
TCONS_00024686	SL2.50ch07	-	21225887-21232622	754	76.3582	104.678	101.663	95.4233	109.484	79.8303	90.3607	140.856
TCONS_00024718	SL2.50ch07	-	29736837-29737699	863	56.8303	49.8854	95.02	41.6855	54.6605	44.3848	53.5718	25.7578
TCONS_00024723	SL2.50ch07	-	30221582-30222597	1016	306.424	369.588	456.192	361.162	278.575	348.284	414.329	238.237
TCONS_00024733	SL2.50ch07	-	34260808-34261844	1037	41.1258	64.5789	61.8859	85.5712	72.7823	56.2855	72.7405	92.8887
TCONS_00024738	SL2.50ch07	-	36200346-36201064	719	539.766	821.636	409.094	813.89	662.639	514.982	639.626	834.746
TCONS_00024749	SL2.50ch07	-	39258776-39259118	343	55.9515	34.8648	62.3671	27.9686	13.7528	5.3178	35.4706	36.0042
TCONS_00024754	SL2.50ch07	-	40869566-40870589	1024	43.7303	30.3637	20.8905	53.8682	48.3698	39.1875	35.6438	41.004
TCONS_00024758	SL2.50ch07	-	40996077-40996883	807	58.1316	53.3471	44.1799	68.3532	58.4536	79.1079	63.3197	48.9692
TCONS_00024759	SL2.50ch07	-	44222918-44224865	1948	142.304	180.484	155.571	156.358	147.715	167.606	183.621	64.6633
TCONS_00024773	SL2.50ch07	-	47272566-47273583	1018	90.0708	77.5314	84.0546	73.0329	67.19	60.9195	62.1468	14.5573
TCONS_00024779	SL2.50ch07	-	47779957-47780506	550	89.172	69.5775	29.1708	95.9322	64.3255	69.6437	61.9382	71.8512
TCONS_00024780	SL2.50ch07	-	47784739-47785078	340	94.0753	56.2759	78.6467	42.323	48.5594	64.3765	78.7239	94.4368
TCONS_00024816	SL2.50ch07	-	52310202-52313567	3366	248.967	467.545	227.202	324.192	278.183	247.644	306.51	168.768
TCONS_00024833	SL2.50ch07	-	54175428-54178967	556	130.397	202.178	150.692	133.719	144.231	154.187	315.102	177.69
TCONS_00024875	SL2.50ch07	-	55877786-55879926	2141	470.098	428.969	850.947	403.265	449.467	494.125	419.375	192.653
TCONS_00024907	SL2.50ch07	-	56631055-56631384	330	187.39	79.7242	108.04	138.084	85.7673	165.818	117.978	67.3605
TCONS_00024922	SL2.50ch07	-	57045461-57046161	701	94.299	30.7069	94.0918	61.5827	16.8231	52.04	62.4809	42.2805
TCONS_00024930	SL2.50ch07	-	57373332-57373872	541	2183.61	2533.2	3047.98	2145.62	2088.3	2228.59	2838.08	1492.89
TCONS_00024942	SL2.50ch07	-	57812437-57812921	485	272.592	251.501	481.502	316.478	282.06	240.693	195.666	789.345
TCONS_00024952	SL2.50ch07	-	57959412-57959903	492	203.702	189.588	170.295	160.862	311.604	622.83	202.774	10.0402
TCONS_00024976	SL2.50ch07	-	58373108-58375824	2717	1004.58	966.55	1231.52	1014.23	896.737	1058.02	1080.96	1533.57
TCONS_00025033	SL2.50ch07	-	59229154-59229695	542	483.915	653.091	397.974	681.438	596.178	595.661	525.266	911.397
TCONS_00025049	SL2.50ch07	-	59507194-59507539	346	110.933	138.25	72.1307	117.836	136.335	31.6301	84.3914	78.5224
TCONS_00025092	SL2.50ch07	-	60710228-60712376	268	1145.75	1472.52	525.485	1718.19	1240.91	1510.93	1125.85	737.279
TCONS_00025094	SL2.50ch07	-	60716622-60716890	269	2774.46	2222.79	1882.06	2335.9	1964.04	1613.8	1727.72	1661.89
TCONS_00025099	SL2.50ch07	-	60810912-60811289	378	62.0532	88.5825	89.6045	95.1709	68.6366	91.6826	45.0608	52.2727
TCONS_00025177	SL2.50ch07	-	62049885-62050199	315	284.317	121.484	345.213	243.637	104.827	115.81	162.219	313.636
TCONS_00025184	SL2.50ch07	-	62120357-62120683	327	221.715	131.655	158.095	198.025	173.108	184.074	238.12	158.617
TCONS_00025243	SL2.50ch07	-	62941314-62943186	1873	70.5858	86.8326	100.887	98.5956	86.8892	100.305	83.1448	42.1977
TCONS_00025246	SL2.50ch07	-	62975649-62977172	1524	103.54	164.784	80.7109	179.401	153.216	147.213	183.614	220.41
TCONS_00025259	SL2.50ch07	-	63174832-63176855	2024	142.228	170.162	169.987	195.514	179.459	152.301	197.163	185.486
TCONS_00025272	SL2.50ch07	-	63330838-63333120	464	225.186	293.811	149.835	258.438	218.577	121.862	246.475	143.722
TCONS_00025292	SL2.50ch07	-	63540689-63544175	388	428.673	302.048	951.057	278.154	328.259	587.63	420.181	331.016
TCONS_00025379	SL2.50ch07	-	64831180-64831586	407	1482.71	1210.55	1454.16	1573.34	1367.64	1676.11	1751.73	710.016
TCONS_00025402	SL2.50ch07	-	65054737-65055102	366	174.785	209.113	185.085	249.004	244.882	239.213	312.471	182.205
TCONS_00025578	SL2.50ch07	-	66829966-66830569	604	77.6692	110.875	76.7369	119.121	70.2895	78.5166	48.3434	130.855
TCONS_00025589	SL2.50ch07	-	66907704-66908214	511	1014.02	1600.72	858.188	1797.56	1223.15	1003.02	923.791	1817.37
TCONS_00025624	SL2.50ch07	-	67227403-67228532	1130	1787.04	1801.2	1470.3	1757.34	1586.32	1933.77	2013.38	1484.12
TCONS_00025633	SL2.50ch07	-	67340862-67341260	399	2420.97	1636.44	3395.54	1827.28	1584.22	2098.29	2183.25	1510.41
TCONS_00025816	SL2.50ch08	+	1236446-1236932	487	954.533	815.25	1255.55	896.287	910.508	1108.63	784.447	902.751
TCONS_00025818	SL2.50ch08	+	1246869-1247428	560	445.514	576.577	455.214	659.534	526.474	387.6	491.002	1226.12
TCONS_00025899	SL2.50ch08	+	2130228-2130571	344	136.373	146.007	264.289	132.465	95.9896	174.977	233.426	129.238
TCONS_00025929	SL2.50ch08	+	2624800-2625046	247	258.993	67.7817	404.166	106.807	143.235	199.385	137.919	69.9968
TCONS_00025930	SL2.50ch08	+	2626572-2627098	527	263.006	231.457	409.301	323.111	344.615	339.188	281.652	463.982
TCONS_00025933	SL2.50ch08	+	2662158-2662642	485	2321.43	1799.96	2940.47	1829.64	1809.07	2316.67	1755.98	2047.2
TCONS_00025980	SL2.50ch08	+	3461471-3461869	399	203.083	185.823	214.455	156.281	135.959	242.286	201.249	117.614
TCONS_00025985	SL2.50ch08	+	3614058-3614443	386	535.856	477.106	895.947	503.271	421.615	543.42	567.346	371.123
TCONS_00025998	SL2.50ch08	+	4507927-4508375	449	422.675	463.43	404.969	550.168	478.024	499.671	460.644	451.07
TCONS_00026008	SL2.50ch08	+	5189296-5190626	1331	116.952	136.567	111.165	111.717	95.6908	126.077	102.377	57.5255
TCONS_00026031	SL2.50ch08	+	7419690-7420980	1291	128.834	100.041	146.369	66.8776	47.5009	110.203	84.8163	17.2184
TCONS_00026035	SL2.50ch08	+	7582615-7586685	1547	1655.45	1896.99	2056.91	1610.76	1411.81	1328.8	1626.38	787.106
TCONS_00026037	SL2.50ch08	+	7732828-7734886	2059	223.697	259.036	231.166	198.015	159.226	190.462	204.448	145.146
TCONS_00026038	SL2.50ch08	+	7791308-7791980	673	38.0215	56.8613	66.2206	53.4541	45.5599	46.0743	36.1558	47.7095
TCONS_00026040	SL2.50ch08	+	7830094-7830816	723	85.5309	102.55	128.213	152.589	107.654	105.959	134.622	102.485
TCONS_00026044	SL2.50ch08	+	8097402-8098092	691	49.3748	48.4576	28.3781	79.8278	64.853	39.5948	98.5991	71.4873
TCONS_00026058	SL2.50ch08	+	11405080-11407042	1963	52.1416	53.6098	29.9683	62.3095	52.8673	53.8931	48.3434	55.3617
TCONS_00026077	SL2.50ch08	+	14716013-14739958	692	86.281	107.144	82.4351	83.1782	88.618	102.798	112.522	139.199
TCONS_00026079	SL2.50ch08	+	16630479-16631600	1122	191.952	471.098	149.349	410.405	294.3	209.712	307.956	405.044
TCONS_00026084	SL2.50ch08	+	22232680-22233994	1315	452.42	303.74	543.609	404.885	360.516	409.187	344.176	462.047
TCONS_00026086	SL2.50ch08	+	22241383-22241902	520	28.705	41.3953	41.1383	36.897	22.6789	52.6154	14.0382	37.9982
TCONS_00026111	SL2.50ch08	+	26808156-26811366	388	291.278	252.734	441.07	309.06	346.496	286.763	401.367	273.724
TCONS_00026121	SL2.50ch08	+	28710435-28712792	2358	179.959	123.745	147.421	86.4529	112.029	174.82	112.48	83.796
TCONS_00026126	SL2.50ch08	+	30982690-30982923	234	3034.53	1839.79	2414.97	1240.15	1370.81	1574.57	1674.18	1256.05
TCONS_00026135	SL2.50ch08	+	33894115-33896040	1926	828.149	1172.27	998.696	1002.41	941.726	715.963	812.359	643.76
TCONS_00026139	SL2.50ch08	+	34425091-34427297	1000	292.135	243.956	283.443	235.034	231.143	259.008	216.562	128.434
TCONS_00026141	SL2.50ch08	+	36552593-36555453	1523	79.8065	158.611	57.3541	146.449	96.0166	77.8464	99.0569	118.386
TCONS_00026148	SL2.50ch08	+	38061193-38062110	918	46.4569	39.0805	13.5933	33.9629	46.2471	21.8562	26.5064	88.7868
TCONS_00026183	SL2.50ch08	+	48358425-48360971	2547	102.977	100.477	89.5879	97.9285	96.3073	75.9106	78.339	49.4559
TCONS_00026197	SL2.50ch08	+	50110717-50111903	1187	300.005	300.225	428.018	355.604	313.95	322.696	286.992	459.852
TCONS_00026203	SL2.50ch08	+	50570350-50575222	1115	554.608	508.376	506.819	354.906	340.569	242.11	266.243	121.833
TCONS_00026205	SL2.50ch08	+	50570350-50575222	1356	264.188	345.707	224.804	247.613	222.641	205.805	233.28	91.0725
TCONS_00026232	SL2.50ch08	+	52257383-52258082	586	90.9716	53.0588	112.557	36.834	64.3987	74.7032	83.0473	29.5038
TCONS_00026233	SL2.50ch08	+	52281963-52282843	881	580.896	822.58	473.487	694.175	744.258	592.128	897.636	470.988
TCONS_00026236	SL2.50ch08	+	52379236-52379888	653	176.337	516.437	62.7889	330.548	195.045	139.663	346.548	298.807
TCONS_00026240	SL2.50ch08	+	52533984-52534344	361	47.2548	46.377	113.577	53.1481	71.8688	75.7896	74.1444	102.627
TCONS_00026306	SL2.50ch08	+	55043340-55045689	2350	102.535	128.237	126.683	85.7267	98.3587	106.335	128.395	60.9589
TCONS_00026311	SL2.50ch08	+	55281592-55281854	263	754.033	572.923	820.158	647.451	591.893	610.312	536.618	647.993
TCONS_00026318	SL2.50ch08	+	55370112-55372420	379	298.195	340.774	319.844	354.367	323.608	336.887	333.854	228.09
TCONS_00026327	SL2.50ch08	+	55561744-55562188	445	273.135	139.741	144.215	220.968	137.806	217.241	202.318	49.9528
TCONS_00026344	SL2.50ch08	+	55962141-55962589	449	227.96	138.496	337.474	176.268	220.626	166.557	249.29	341.053
TCONS_00026345	SL2.50ch08	+	55976682-55977780	1099	54.328	39.173	81.1037	56.7388	42.9227	49.7908	39.8536	69.6692
TCONS_00026407	SL2.50ch08	+	57071373-57071969	597	300.033	308.481	319.505	325.398	296.307	339.136	350.524	467.499
TCONS_00026489	SL2.50ch08	+	58663670-58664378	709	742.872	1572	636.125	1268.5	1021.28	609.716	796.223	1414.35
TCONS_00026493	SL2.50ch08	+	58783176-58783746	571	52.2824	4.1887	12.488	4.2002	16.5226	19.1664	21.3072	0
TCONS_00026517	SL2.50ch08	+	59136590-59137994	1405	291.399	260.451	432.659	233.856	235.021	272.627	240.731	89.6542
TCONS_00026530	SL2.50ch08	+	59322931-59324201	1271	243.268	357.536	230.02	250.964	194.849	228.18	277.598	52.4681
TCONS_00026536	SL2.50ch08	+	59507881-59510572	2692	5997.89	5957.99	6805.49	4681.69	4215.17	4278.82	4223	3812.18
TCONS_00026567	SL2.50ch08	+	59850985-59851435	451	1153.66	1065.94	1419.01	1042.28	988.416	1221.39	1133.02	1549.84
TCONS_00026657	SL2.50ch08	+	60814070-60816676	871	66.1011	104.346	47.0736	52.3167	83.9456	83.7659	78.2227	34.0283
TCONS_00026659	SL2.50ch08	+	60827718-60828982	453	1280.37	1758.16	936.584	1958.88	1379.76	1546.17	1767.22	365.303
TCONS_00026711	SL2.50ch08	+	61522450-61522827	378	203.083	183.492	391.43	215.721	199.67	226.794	199.555	294.034
TCONS_00026790	SL2.50ch08	+	62395630-62395961	332	237.644	295.364	177.192	397.31	284.169	313.157	293.167	364.531
TCONS_00027067	SL2.50ch08	+	65395611-65396020	410	478.484	332.508	695.672	333.423	316.398	462.674	379.83	427.712
TCONS_00027199	SL2.50ch08	-	953718-954112	395	151.156	121.1	121.853	127.505	101.509	138.532	154.005	106.299
TCONS_00027267	SL2.50ch08	-	1636647-1641994	587	330.572	48.8939	722.781	89.8854	156.704	304.518	111.923	164.098
TCONS_00027271	SL2.50ch08	-	1681559-1682453	895	1184.12	1410.99	1623.31	1382.71	1296.57	1355.26	1604.07	2177.36
TCONS_00027295	SL2.50ch08	-	2065771-2066251	481	124.13	69.6137	185.308	114.68	127.492	159.268	192.235	133.507
TCONS_00027341	SL2.50ch08	-	2765520-2765800	281	865.091	510.689	1478.15	554.768	570.765	889.282	528.222	509.798
TCONS_00027343	SL2.50ch08	-	2776682-2778247	1566	653.601	1061.46	609.018	1062.85	900.667	767.572	1075.24	1542.5
TCONS_00027378	SL2.50ch08	-	3461434-3461871	438	194.737	202.041	272.69	164.268	140.008	183.233	199.996	152.253
TCONS_00027387	SL2.50ch08	-	3724846-3725199	354	210.828	202.689	176.251	270.995	266.509	391.594	350.558	306.991
TCONS_00027423	SL2.50ch08	-	5702367-5703268	902	40.1889	63.638	55.3375	69.1308	57.5269	60.6653	80.9297	79.4088
TCONS_00027424	SL2.50ch08	-	5704622-5705509	888	50.4278	48.4809	64.2399	37.8111	42.4973	41.0811	32.8822	80.6607
TCONS_00027449	SL2.50ch08	-	7732810-7734932	2123	239.051	221.936	240.151	203.342	171.09	170.973	198.285	127.973
TCONS_00027450	SL2.50ch08	-	7791377-7830819	863	163.078	149.656	177.646	102.824	103.855	82.4288	143.798	165.995
TCONS_00027451	SL2.50ch08	-	7791377-7830819	947	96.8237	108.6	118.593	131.692	136.983	115.565	131.043	91.2841
TCONS_00027455	SL2.50ch08	-	8097375-8098220	846	50.4107	101.776	27.3931	85.0463	47.3951	34.4965	60.4007	58.3897
TCONS_00027465	SL2.50ch08	-	11018933-11019358	426	520.58	465.994	443.572	489.795	592.419	663.663	594.042	626.168
TCONS_00027469	SL2.50ch08	-	11405008-11406925	1918	48.9178	52.3736	55.7662	71.274	46.7293	65.6184	39.3284	60.5238
TCONS_00027503	SL2.50ch08	-	22241382-22242412	1031	57.9112	37.117	67.4332	60.481	43.466	58.3822	33.0417	81.4511
TCONS_00027523	SL2.50ch08	-	26810695-26811399	705	39.3204	40.7102	103.672	57.8315	46.8375	46.5703	100.093	59.5575
TCONS_00027536	SL2.50ch08	-	28709849-28710318	470	99.8132	66.1541	102.408	61.2333	90.3294	128.068	72.4808	36.7855
TCONS_00027537	SL2.50ch08	-	28710435-28713386	2952	151.693	99.6553	143.12	96.6797	108.662	145.821	91.4955	91.1984
TCONS_00027542	SL2.50ch08	-	32223016-32223483	468	145.803	137.984	140.937	153.738	110.874	155.898	140.382	47.4978
TCONS_00027552	SL2.50ch08	-	34425199-34426089	891	90.943	131.531	116.043	83.4427	95.297	110.546	103.776	63.7569
TCONS_00027553	SL2.50ch08	-	34427058-34427300	243	122.853	68.8975	95.3686	108.565	87.3556	105.087	60.0811	81.3131
TCONS_00027554	SL2.50ch08	-	36554024-36555466	1443	94.5751	167.404	72.8876	147.921	106.243	96.0666	156.823	123.238
TCONS_00027555	SL2.50ch08	-	36555572-36556070	499	106.832	292.375	125.036	240.311	274.146	171.8	204.806	197.987
TCONS_00027601	SL2.50ch08	-	47892168-47892723	556	379.685	331.228	403.984	258.81	250.283	337.9	157.551	239.881
TCONS_00027605	SL2.50ch08	-	48340503-48341107	605	489.917	403.233	639.4	408.307	354.765	557.753	530.899	694.018
TCONS_00027606	SL2.50ch08	-	48358257-48361343	3087	91.871	108.468	91.2407	100.221	88.629	76.2217	61.4824	71.2082
TCONS_00027631	SL2.50ch08	-	50570409-50572495	2087	302.435	412.564	246.002	318.318	237.329	214.126	247.176	97.0439
TCONS_00027635	SL2.50ch08	-	50687016-50687768	753	70.7959	57.1727	123.105	89.18	137.82	174.407	200.35	32.8006
TCONS_00027660	SL2.50ch08	-	52282074-52282923	850	536.856	776.608	553.673	651.775	768.627	656.641	921.786	345.784
TCONS_00027669	SL2.50ch08	-	52533986-52543303	582	128.236	193.146	202.157	135.986	89.1568	112.825	167.236	195.214
TCONS_00027670	SL2.50ch08	-	52533986-52543303	496	98.8802	139.839	201.268	58.0235	109.371	121.355	137.363	194.205
TCONS_00027734	SL2.50ch08	-	55043606-55045796	2191	117.762	109.161	143.198	101.799	105.497	96.5697	118.832	65.3827
TCONS_00027750	SL2.50ch08	-	55527982-55528469	488	270.916	313.669	372.605	314.532	289.992	287.804	363.996	576.982
TCONS_00027764	SL2.50ch08	-	55877257-55877734	478	651.311	340.246	723.506	391.355	419.417	576.202	473.422	594.219
TCONS_00027770	SL2.50ch08	-	55976785-55982018	1099	34.9251	65.2883	58.3946	72.0146	34.3382	64.728	42.0677	87.6484
TCONS_00027792	SL2.50ch08	-	56423900-56424392	493	177.337	130.987	347.13	116.753	177.015	218.288	93.7777	70.1388
TCONS_00027881	SL2.50ch08	-	58163899-58164234	336	856.757	761.651	1114.16	706.644	659.847	950.001	651.773	830.646
TCONS_00027883	SL2.50ch08	-	58188091-58189490	1400	297.009	435.636	389.638	407.712	323.465	347.863	509.252	776.25
TCONS_00027889	SL2.50ch08	-	58238308-58238841	534	175.701	35.8311	570.851	44.9121	92.754	68.3147	141.258	50.8778
TCONS_00027916	SL2.50ch08	-	58783168-58783836	669	54.1859	14.3003	21.3173	14.3396	14.1023	24.5381	32.7348	11.0757
TCONS_00027981	SL2.50ch08	-	59729260-59729880	621	1198.39	1586.78	838.223	1791.97	1393.89	1456.85	1837.7	2239.2
TCONS_00028086	SL2.50ch08	-	60816068-60816649	582	32.9748	61.6424	15.3149	41.208	32.4206	65.8145	58.5326	25.4627
TCONS_00028088	SL2.50ch08	-	60827732-60827956	225	398.043	1254.33	0	1502.94	859.579	834.988	1038.2	735.477
TCONS_00028089	SL2.50ch08	-	60828175-60829072	898	1222.91	1408.93	532.018	1701.25	1239.71	1442.14	1232.9	236.537
TCONS_00028150	SL2.50ch08	-	61618425-61618698	274	12086	8790.03	14528	10871.2	10123.1	11443.3	9830.83	17145
TCONS_00028203	SL2.50ch08	-	62270483-62271014	532	328.674	359.658	325.034	320.075	336.943	339.429	320.169	255.345
TCONS_00028218	SL2.50ch08	-	62469066-62469449	384	188.804	174.397	157.839	187.368	171.981	232.75	228.12	102.912
TCONS_00028281	SL2.50ch08	-	63164639-63165959	1321	129.137	376.593	101.211	306.823	183.903	165.693	173.148	177.622
TCONS_00028345	SL2.50ch08	-	63895811-63896159	349	898.163	431.744	817.265	529.139	486.588	1050.5	522.912	346.775
TCONS_00028370	SL2.50ch08	-	64218088-64218775	688	198.36	264.202	272.063	212.641	167.982	159.07	293.55	244.117
TCONS_00028386	SL2.50ch08	-	64348490-64348843	354	277.088	101.344	327.324	210.021	186.556	200.949	171.842	237.221
TCONS_00028409	SL2.50ch08	-	64596057-64596511	455	3252.46	3374.7	3925.77	3990.15	3431.64	2990.56	3518.91	3387.27
TCONS_00028467	SL2.50ch08	-	65216235-65216547	313	449.638	206.315	353.114	298.83	256.206	227.272	147.707	362.986
TCONS_00028563	SL2.50ch09	+	233471-234032	562	827.149	702.197	859.609	759.606	667.291	795.161	835.63	764.698
TCONS_00028605	SL2.50ch09	+	731501-732713	1213	495.737	473.219	637.818	612.922	491.942	592.462	621.862	867.413
TCONS_00028606	SL2.50ch09	+	740911-743157	2247	141.399	191.594	154.703	198.525	132.258	106.339	103.959	159.383
TCONS_00028666	SL2.50ch09	+	1303371-1304011	641	3020.59	1552.2	5562.12	1852.05	1633.73	2720.35	2740.77	581.83
TCONS_00028698	SL2.50ch09	+	1630378-1630813	436	220.084	213.939	200.345	220.028	173.108	238.459	150.685	288.909
TCONS_00028767	SL2.50ch09	+	2811421-2811670	250	631.183	621.849	877.068	575.593	575.499	481.536	593.722	118.555
TCONS_00028800	SL2.50ch09	+	3331496-3332437	942	199.203	253.899	312.249	213.862	137.71	191.695	255.727	201.891
TCONS_00028856	SL2.50ch09	+	4049455-4050243	789	354.044	397.105	366.021	379.96	358.723	436.928	407.09	560.342
TCONS_00028868	SL2.50ch09	+	4249499-4250794	1296	57.5872	90.4279	45.3918	55.5163	58.2371	40.8149	50.6934	47.6444
TCONS_00028869	SL2.50ch09	+	4251132-4255604	618	382.999	406.361	637.488	388.075	316.77	371.884	421.297	407.651
TCONS_00028928	SL2.50ch09	+	5050135-5050466	332	2472.78	1793.79	3355.91	1892.64	1946.56	2175.62	2096.14	2388.05
TCONS_00028999	SL2.50ch09	+	8550669-8550894	226	1330.37	2455.22	2011.41	1772.2	1868.1	710.231	839.807	808.724
TCONS_00029001	SL2.50ch09	+	8780566-8783047	1078	67.2548	35.4987	82.6836	33.3716	35.0071	57.5288	56.4306	32.0764
TCONS_00029002	SL2.50ch09	+	8780566-8783047	1941	53.8312	24.6443	42.2474	34.5969	38.8847	49.8053	35.1015	45.8093
TCONS_00029014	SL2.50ch09	+	10780048-10780799	752	215.506	200.371	293.949	232.814	228.96	339.575	203.852	206.919
TCONS_00029016	SL2.50ch09	+	11054892-11057115	2224	126.562	157.011	100.996	157.443	110.294	121.381	111.599	157.7
TCONS_00029024	SL2.50ch09	+	11865235-11866016	782	46.3559	36.7017	45.5923	70.5384	72.3868	76.972	74.6788	15.7921
TCONS_00029025	SL2.50ch09	+	11866181-11869592	1515	122.453	138.925	116.49	166.219	122.99	121.6	181.493	200.525
TCONS_00029033	SL2.50ch09	+	13496876-13498191	1316	139.35	239.9	111.078	289.765	182.81	170.48	149.769	234.602
TCONS_00029034	SL2.50ch09	+	13498457-13499636	1180	126.497	147.963	155.605	164.63	135.919	149.939	115.478	150.705
TCONS_00029039	SL2.50ch09	+	14237989-14249900	886	122.744	151.17	183.095	162.413	125.118	127.639	164.782	211.864
TCONS_00029047	SL2.50ch09	+	15047242-15049241	2000	296.4	278.636	311.965	182.271	253.55	211.584	260.361	35.8133
TCONS_00029049	SL2.50ch09	+	15159483-15161505	2023	123.326	173.793	103.981	206.28	177.216	156.884	181.624	195.344
TCONS_00029066	SL2.50ch09	+	18302101-18304031	1931	117.054	125.098	135.707	122.958	131.916	125.63	171.376	115.116
TCONS_00029082	SL2.50ch09	+	27292172-27292710	539	474.74	443.734	532.482	556.193	503.227	588.824	568.82	687.352
TCONS_00029094	SL2.50ch09	+	28339106-28341301	2114	197.703	196.859	257.195	226.897	194.133	214.842	301.571	247.69
TCONS_00029102	SL2.50ch09	+	31609343-31610436	1094	97.4577	118.056	226.499	105.227	84.0818	121.711	120.107	45.1533
TCONS_00029103	SL2.50ch09	+	31633847-31635867	2021	233.179	359.765	253.153	299.047	284.759	292.418	434.644	188.205
TCONS_00029119	SL2.50ch09	+	36808185-36810847	2663	251.433	200.284	338.056	146.798	209.024	256.853	169.955	144.687
TCONS_00029136	SL2.50ch09	+	44727125-44728750	694	654.461	1213.09	547.127	1050.55	948.199	662.318	862.519	1252.74
TCONS_00029137	SL2.50ch09	+	44727125-44728750	691	935.035	1453.73	686.233	1294.6	1119.57	815.654	1056.42	1451.19
TCONS_00029147	SL2.50ch09	+	46663879-46664303	425	100.347	247.614	117.446	169.292	133.192	124.461	188.938	232.46
TCONS_00029148	SL2.50ch09	+	46698360-46699105	746	34.3009	64.1214	93.1953	93.2317	66.395	56.236	91.3297	112.569
TCONS_00029152	SL2.50ch09	+	47428149-47428424	276	602.627	433.284	762.151	417.097	367.463	475.827	379.099	447.443
TCONS_00029155	SL2.50ch09	+	47549634-47550323	690	207.057	266.903	186.017	246.782	239.278	206.191	250.381	204.034
TCONS_00029165	SL2.50ch09	+	49145427-49147423	1997	107.847	120.964	111.584	118.894	112.202	106.864	88.9483	56.8927
TCONS_00029192	SL2.50ch09	+	54199714-54201997	2284	91.4941	147.65	81.9523	102.904	95.005	98.2278	95.8825	72.4529
TCONS_00029204	SL2.50ch09	+	54697034-54700004	1150	101.983	151.823	124.011	137.642	118.956	142.748	95.2155	107.386
TCONS_00029205	SL2.50ch09	+	54721028-54722769	1742	47.7397	67.2759	31.7235	82.6053	52.8045	45.0242	54.4765	76.5636
TCONS_00029206	SL2.50ch09	+	54721028-54722769	503	127.179	147.403	81.5132	143.04	117.227	126.919	125.776	78.565
TCONS_00029208	SL2.50ch09	+	54809611-54811453	998	85.4659	170.153	108.96	223.489	160.706	129.764	146.29	175.713
TCONS_00029213	SL2.50ch09	+	54922066-54922465	400	586.403	454.428	681.867	551.61	507.099	474.24	669.154	722.442
TCONS_00029222	SL2.50ch09	+	58295007-58296763	1757	71.605	110.262	47.6864	102.375	59.0657	84.0889	96.9436	64.6641
TCONS_00029243	SL2.50ch09	+	60464071-60465024	954	75.9965	92.7609	100.905	105.586	59.3359	53.5347	114.778	98.3812
TCONS_00029274	SL2.50ch09	+	61807867-61808261	395	156.554	199.815	157.957	157.863	137.336	133.914	209.447	237.609
TCONS_00029295	SL2.50ch09	+	62392926-62396086	858	67.1027	75.2641	54.0199	128.581	96.2134	72.2798	130.456	132.418
TCONS_00029302	SL2.50ch09	+	62983793-62984435	643	756.114	1179.12	687.557	977.226	924.366	643.932	1101.22	1325.21
TCONS_00029365	SL2.50ch09	+	64193298-64193769	472	1355.32	1900.21	1197.25	1753	1489.12	1306.17	1201.18	2155.92
TCONS_00029443	SL2.50ch09	+	66096575-66110582	603	279.366	325.243	538.049	286.365	332.473	375.085	391.424	466.944
TCONS_00029459	SL2.50ch09	+	66338055-66338452	398	530.414	216.337	309.054	192.829	254.824	233.729	183.413	173.761
TCONS_00029474	SL2.50ch09	+	66502338-66502930	500	72.5007	38.2676	64.1757	38.3729	42.4548	47.4241	48.6657	69.1568
TCONS_00029494	SL2.50ch09	+	66791027-66791631	605	6862.37	4925.77	9744.22	4887.79	4970.61	6331.25	5373.34	6572.75
TCONS_00029560	SL2.50ch09	+	67706169-67706562	394	81.1817	24.2815	40.7206	54.7836	41.9041	83.33	92.6378	50.15
TCONS_00029669	SL2.50ch09	+	69387139-69387521	383	155.892	124.894	121.016	106.452	55.4241	119.06	165.184	141.873
TCONS_00029724	SL2.50ch09	+	70029299-70032963	1542	181.155	175.269	152.601	150.866	116.248	125.385	129.397	75.2819
TCONS_00029756	SL2.50ch09	+	70367334-70367850	517	400.078	411.729	603.414	422.139	337.595	412.782	470.655	635.386
TCONS_00029871	SL2.50ch09	+	71861683-71862235	553	362.465	458.45	303.02	485.733	460.631	527.74	633.622	522.562
TCONS_00029909	SL2.50ch09	+	72168327-72169946	1620	1575.59	1557.58	1395.32	1601.83	1399.15	1579.68	1425.42	989.479
TCONS_00029910	SL2.50ch09	+	72172067-72174015	590	4890	4726.7	4686.28	4544.59	4121.56	4389.97	3678.8	3909.96
TCONS_00029912	SL2.50ch09	+	72183251-72183771	521	523.885	408.567	667.214	538.583	434.598	605.667	513.745	426.66
TCONS_00029950	SL2.50ch09	-	96769-97202	434	343.931	242.479	497.008	298.407	293.467	289.991	302.759	347.15
TCONS_00029964	SL2.50ch09	-	269005-269633	629	725.482	707.251	867.239	762.577	742.453	774.258	823.99	1460.73
TCONS_00030049	SL2.50ch09	-	1303790-1304015	226	4330.79	1873.17	6491.72	2515.04	2327.29	3607.65	3456.13	994.512
TCONS_00030067	SL2.50ch09	-	1503513-1504277	765	872.461	547.127	727.045	677.169	653.626	803.515	642.515	319.632
TCONS_00030086	SL2.50ch09	-	1671547-1671841	295	166.253	218.904	253.802	219.506	239.858	197.858	140.223	477.232
TCONS_00030156	SL2.50ch09	-	2811439-2811674	236	966.797	820.889	1306.78	589.414	689.591	649.221	670.184	146.519
TCONS_00030185	SL2.50ch09	-	3331646-3332437	792	212.699	232.529	382.641	202.887	172.726	237.212	282.654	187.113
TCONS_00030215	SL2.50ch09	-	3629073-3629738	666	288.159	233.427	203.427	244.872	230.194	331.388	303.247	400.522
TCONS_00030265	SL2.50ch09	-	4251083-4251731	649	295.707	280.079	604.291	362.148	250.76	340.068	348.683	262.592
TCONS_00030327	SL2.50ch09	-	5108372-5109370	999	397.019	679.93	333.691	753.822	639.821	416.289	511.501	803.516
TCONS_00030386	SL2.50ch09	-	7306521-7309140	596	121.645	204.661	98.7042	237.416	134.551	171.383	228.631	306.664
TCONS_00030388	SL2.50ch09	-	7381520-7382080	561	1132.7	1057.31	1058.16	1214.12	1000.62	1098.95	936.88	1175.51
TCONS_00030401	SL2.50ch09	-	8780588-8783053	2466	39.7766	32.976	52.7713	35.0118	32.5192	59.9125	46.3765	45.0709
TCONS_00030411	SL2.50ch09	-	10586558-10587433	876	735.133	606.122	1137.56	744.679	659.655	707.946	794.429	1057.31
TCONS_00030415	SL2.50ch09	-	10767523-10769692	2170	230.925	295.384	151.156	303.933	251.077	342.106	271.362	276.582
TCONS_00030417	SL2.50ch09	-	11054931-11057439	2509	107.936	167.774	87.3922	145.294	131.608	114.863	125.107	157.506
TCONS_00030423	SL2.50ch09	-	11865255-11867484	2230	48.7673	47.191	32.7753	73.1322	62.4025	57.2557	74.1988	76.4225
TCONS_00030432	SL2.50ch09	-	13498466-13499636	1171	123.827	157.27	132.443	145.414	124.879	102.805	95.5859	158.191
TCONS_00030437	SL2.50ch09	-	14249336-14249984	649	154.425	254.282	318.626	336.28	290.737	219.218	247.453	399.596
TCONS_00030440	SL2.50ch09	-	14905327-14905816	490	95.7392	112.265	21.8285	48.945	43.3213	55.8368	89.386	50.4058
TCONS_00030442	SL2.50ch09	-	15047525-15049195	1671	191.416	150.288	264.572	130.608	148.207	125.53	163.093	26.6056
TCONS_00030444	SL2.50ch09	-	15159482-15161468	736	304.211	243.722	232.521	273.72	291.621	319.696	314.079	298.668
TCONS_00030445	SL2.50ch09	-	15159482-15161468	645	284.317	281.816	240.452	282.591	303.51	316.726	294.258	298.684
TCONS_00030456	SL2.50ch09	-	16924000-16924514	515	74.5296	9.2883	69.2294	23.2845	45.7981	21.2505	28.349	9.5918
TCONS_00030466	SL2.50ch09	-	18428555-18428884	330	1369.89	1413.29	1404.52	1177.35	1136.42	1315.49	1165.03	1901.06
TCONS_00030471	SL2.50ch09	-	18654094-18654943	850	72.7516	45.0207	75.5008	70.5384	86.0196	77.2519	71.5672	46.492
TCONS_00030485	SL2.50ch09	-	26750191-26755840	557	114.85	214.697	86.4125	193.759	186.317	186.657	192.216	203.976
TCONS_00030490	SL2.50ch09	-	27728969-27729914	946	51.8442	12.6413	22.613	25.3521	7.4797	17.3531	10.2887	5.2217
TCONS_00030502	SL2.50ch09	-	28340014-28340857	844	30.3181	36.8394	12.6729	45.4655	33.5346	47.5451	57.6608	84.8658
TCONS_00030504	SL2.50ch09	-	29426435-29428056	1622	39.4397	67.8295	46.1601	56.1872	49.4405	23.6153	39.0046	24.3639
TCONS_00030515	SL2.50ch09	-	31608666-31610520	1556	95.9294	92.226	191.326	63.1944	89.4328	112.535	142.306	58.7312
TCONS_00030516	SL2.50ch09	-	31633784-31635864	1583	255.939	379.231	271.397	275.737	263.722	275.386	424.249	201.273
TCONS_00030517	SL2.50ch09	-	31633784-31635864	878	252.582	329.611	357.344	292.276	209.534	218.132	327.025	132.215
TCONS_00030521	SL2.50ch09	-	32209149-32210763	451	477.538	593.954	501.99	590.27	460.215	501.5	593.484	673.605
TCONS_00030531	SL2.50ch09	-	36808061-36811343	3283	200.052	178.487	325.255	142.452	194.694	212.235	164.541	107.583
TCONS_00030549	SL2.50ch09	-	44727138-44727685	548	389.119	689.585	328.556	555.812	460.53	409.402	528.396	950.996
TCONS_00030550	SL2.50ch09	-	44728390-44728742	353	271.832	474.28	328.252	407.644	407.577	284.193	399.803	650.707
TCONS_00030563	SL2.50ch09	-	46650654-46664304	832	94.8291	212.726	126.415	239.254	181.431	94.2693	108.211	400.763
TCONS_00030565	SL2.50ch09	-	46698444-46699083	640	53.3093	63.5302	44.5665	48.7156	40.5385	45.6001	22.8121	92.6207
TCONS_00030568	SL2.50ch09	-	47218683-47221096	656	338.059	681.788	160.331	669.04	488.978	322.537	630.577	207.079
TCONS_00030572	SL2.50ch09	-	47549770-47550339	570	138.417	138.468	62.5494	168.302	157.24	96.0001	157.95	116.995
TCONS_00030583	SL2.50ch09	-	49145150-49147251	2102	93.3294	122.886	75.4789	110.674	99.8647	78.0971	105.342	62.2759
TCONS_00030586	SL2.50ch09	-	49934629-49935221	593	1805.15	1653.64	1749.59	1354.86	1181.29	1430.29	1735.72	87.4665
TCONS_00030595	SL2.50ch09	-	50477508-50478790	1283	66.4809	50.3325	77.8089	56.0789	69.8573	55.4451	47.414	7.7003
TCONS_00030614	SL2.50ch09	-	54199677-54202220	2544	97.2309	144.782	81.9855	132.925	114.963	98.2265	127.212	103.883
TCONS_00030615	SL2.50ch09	-	54221028-54221641	614	1187.74	884.238	1367.48	1203.06	1002.6	1206.1	1165.12	2160.14
TCONS_00030620	SL2.50ch09	-	54467672-54468449	778	435.794	359.681	572.834	369.919	348.637	445.45	437.866	431.754
TCONS_00030626	SL2.50ch09	-	54697010-54697650	641	89.8192	111.937	72.3075	93.5377	44.1548	93.9034	49.349	123.302
TCONS_00030627	SL2.50ch09	-	54699015-54700068	1054	190.174	319.956	245.242	286.704	250.629	282.08	290.886	304.635
TCONS_00030628	SL2.50ch09	-	54721022-54722769	1748	56.1151	84.8324	39.7733	83.6937	59.3698	45.9131	65.4259	67.823
TCONS_00030630	SL2.50ch09	-	54809629-54811286	1658	36.0111	56.2589	20.4285	65.0927	45.5219	47.3052	52.8337	84.9116
TCONS_00030638	SL2.50ch09	-	55831206-55832106	901	56.8002	39.8179	89.034	29.2801	68.0618	46.5617	29.7071	32.8953
TCONS_00030643	SL2.50ch09	-	57539884-57540528	645	436.393	393.059	467.084	483.38	362.018	455.293	464.022	620.343
TCONS_00030647	SL2.50ch09	-	58295102-58296821	615	208.036	245.006	156.526	245.68	218.602	172.02	174.089	112.45
TCONS_00030673	SL2.50ch09	-	60464170-60464956	787	65.0279	91.1713	99.6658	76.1851	47.9512	62.5769	108.215	65.9055
TCONS_00030683	SL2.50ch09	-	61065325-61065724	400	1178.14	1363.28	1279.06	1199.15	1138.03	1117.2	1502.55	1518.98
TCONS_00030713	SL2.50ch09	-	62329230-62329514	285	366.619	386.033	738.083	589.058	388.962	544.001	495.195	528.642
TCONS_00030729	SL2.50ch09	-	63005279-63005797	519	443.731	529.959	604.524	406.649	299.938	372.532	567.298	375.956
TCONS_00030767	SL2.50ch09	-	63801552-63802104	553	262.209	224.9	460.977	156.128	234.581	253.975	246.409	142.923
TCONS_00030807	SL2.50ch09	-	64528108-64528606	499	452.969	503.269	614.463	576.747	486.846	551.952	560.777	782.048
TCONS_00030867	SL2.50ch09	-	65761289-65761759	471	153.929	96.4815	60.5574	81.4711	60.0918	92.9428	165.319	36.7074
TCONS_00030897	SL2.50ch09	-	66338050-66338502	453	513.088	221.75	464.357	248.831	286.365	205.351	198.745	201.735
TCONS_00030979	SL2.50ch09	-	67472357-67472810	454	154.996	468.863	321.978	316.957	275.343	269.181	471.65	244.812
TCONS_00030992	SL2.50ch09	-	67712394-67712833	440	460.399	445.731	692.806	392.45	332.348	352.364	359.463	348.029
TCONS_00031023	SL2.50ch09	-	68265166-68265694	529	451.467	402.389	667.233	525.904	517.198	630.987	680.768	705.015
TCONS_00031045	SL2.50ch09	-	68630481-68630973	493	181.663	194.055	213.34	160.536	167.446	155.392	148.07	180.357
TCONS_00031079	SL2.50ch09	-	68915889-68916338	450	137.42	233.858	170.343	191.864	94.3441	133.76	183.848	109.773
TCONS_00031117	SL2.50ch09	-	69439052-69439558	507	1043.05	655.72	1132.18	652.793	739.68	967.764	609.521	667.405
TCONS_00031181	SL2.50ch09	-	70233382-70233968	587	250.654	215.948	318.874	261.485	261.174	348.021	381.367	412.349
TCONS_00031188	SL2.50ch09	-	70333966-70334390	425	336.162	365.793	583.034	355.514	288.582	313.299	240.466	575.338
TCONS_00031198	SL2.50ch09	-	70367422-70375975	475	812.547	720.036	1043.32	732.114	849.097	837.121	1070.65	1071.15
TCONS_00031229	SL2.50ch09	-	70843976-70844454	479	253.748	239.672	409.379	255.352	226.505	255.132	264.156	309.38
TCONS_00031291	SL2.50ch09	-	71670971-71671853	883	1159.16	501.098	415.886	1189.65	683.808	1811.61	691.681	159.438
TCONS_00031292	SL2.50ch09	-	71674930-71675489	560	792.024	794.395	324.699	1250.55	265.343	817.544	477.967	273.452
TCONS_00031293	SL2.50ch09	-	71682958-71683340	383	189.297	337.215	37.2357	338.142	215.538	409.567	381.193	116.078
TCONS_00031295	SL2.50ch09	-	71790135-71791294	1160	153610	157380	47222	157957	193509	148628	178567	160432
TCONS_00031296	SL2.50ch09	-	71794861-71795579	719	7390.65	12574	4311.6	9863.41	11802.9	8057.07	15192	8838.69
TCONS_00031329	SL2.50ch09	-	72172076-72174158	2083	563.037	445.506	636.725	484.727	413.293	425.571	494.133	615.396
TCONS_00031370	SL2.50ch10	+	203254-203664	411	2163.5	2554.67	2862.66	3139.39	2622.58	2400.94	2498.41	5480.62
TCONS_00031533	SL2.50ch10	+	1953679-1954023	345	1471.03	1102.27	2103.02	1021.89	840.893	1253.01	1093.22	873.409
TCONS_00031581	SL2.50ch10	+	2493677-2494873	1197	313.532	259.753	282.962	326.586	293.594	388.572	284.595	259.988
TCONS_00031591	SL2.50ch10	+	2633941-2634464	524	40.6942	45.6436	27.2162	59.5	45.0115	38.2901	37.1494	42.4217
TCONS_00031597	SL2.50ch10	+	2696302-2697273	972	105.302	56.5944	89.8665	91.2935	65.5167	65.6791	57.5777	48.2797
TCONS_00031608	SL2.50ch10	+	2802863-2803262	400	1503.32	1482.87	1987.66	1193.16	1350.3	1997.28	1526.89	1451.06
TCONS_00031613	SL2.50ch10	+	2870178-2870739	562	1221.75	1115	1195.84	1186.35	1175.1	1304.71	1073.76	689.986
TCONS_00031628	SL2.50ch10	+	3060407-3060698	292	175.264	172.008	183.15	303.895	88.8514	237.37	216.662	135.336
TCONS_00031691	SL2.50ch10	+	5477507-5479185	1679	273.056	205.127	282.422	265.685	262.691	302.009	221.735	333.927
TCONS_00031692	SL2.50ch10	+	5479871-5482485	2615	146.779	176.521	235.188	137.57	164.155	253.895	160.978	275.796
TCONS_00031693	SL2.50ch10	+	5483906-5484774	869	174.221	118.348	118.981	124.193	141.136	203.6	112.004	190.429
TCONS_00031700	SL2.50ch10	+	6139012-6140339	1328	86.708	68.438	115.443	65.0143	83.4746	85.1567	76.9563	42.7766
TCONS_00031708	SL2.50ch10	+	6417050-6417993	944	124.238	108.945	109.528	106.704	107.436	135.254	72.1737	44.4789
TCONS_00031709	SL2.50ch10	+	6418108-6421631	3524	130.702	167.638	133.548	166.058	161.97	159.419	129.812	143.679
TCONS_00031729	SL2.50ch10	+	10847296-10851774	347	190.5	172.315	220.906	110.585	156.334	183.977	140.247	163.71
TCONS_00031730	SL2.50ch10	+	10847296-10851774	384	72.1897	37.3707	32.4964	24.9824	42.9953	28.5	19.01	57.888
TCONS_00031752	SL2.50ch10	+	19137163-19139935	779	76.645	101.318	64.075	163.171	75.6933	79.6098	124.944	136.335
TCONS_00031753	SL2.50ch10	+	19138114-19138862	749	25.6226	44.7052	23.8005	89.6563	40.937	36.5287	51.9794	79.1419
TCONS_00031754	SL2.50ch10	+	19137163-19139935	1073	79.492	91.3894	69.7779	37.9974	57.1516	76.4959	81.6387	89.7722
TCONS_00031762	SL2.50ch10	+	21176764-21178032	1269	38.6482	86.6977	22.4764	73.7068	52.0416	40.2459	67.1119	68.1214
TCONS_00031768	SL2.50ch10	+	21636125-21637498	1374	49.6623	31.3327	53.1943	29.6734	41.1983	43.8079	42.5028	32.3566
TCONS_00031775	SL2.50ch10	+	24781022-24781678	657	84.3862	112.852	89.5399	76.6582	93.3389	77.7352	114.813	82.7055
TCONS_00031787	SL2.50ch10	+	27103809-27104050	242	123.361	79.0653	7.3664	79.2828	58.4777	60.2976	231.263	51.0307
TCONS_00031791	SL2.50ch10	+	27631966-27632447	482	159.264	193.521	173.828	184.102	249.562	128.664	176.691	235.715
TCONS_00031795	SL2.50ch10	+	28024574-28029164	405	147.423	112.204	272.901	94.7479	133.945	148.622	138.187	79.2803
TCONS_00031801	SL2.50ch10	+	29242160-29242551	392	32.6384	42.7094	27.2856	42.8269	24.0674	65.1429	55.8662	50.4058
TCONS_00031810	SL2.50ch10	+	33200108-33201103	996	179.839	189.705	204.039	170.964	170.501	186.795	173.457	158.708
TCONS_00031828	SL2.50ch10	+	39131562-39132034	473	838.523	763.532	1262.56	770.703	812.795	952.492	956.852	1362.88
TCONS_00031839	SL2.50ch10	+	40263703-40264511	809	416.459	289.727	405.45	459.502	408.163	392.307	351.909	396.891
TCONS_00031850	SL2.50ch10	+	40621062-40621591	530	824.786	861.924	1342.04	891.446	698.68	918.884	1005.45	1034.56
TCONS_00031853	SL2.50ch10	+	40796856-40797274	419	320.619	713.522	170.182	463.634	416.555	117.537	331.02	235.789
TCONS_00031855	SL2.50ch10	+	41466963-41467809	847	52.8688	50.8277	122.071	65.1252	66.8317	90.4464	51.7109	107.894
TCONS_00031862	SL2.50ch10	+	41660005-41661377	1373	203.453	132.39	212.932	108.299	168.349	158.089	125.829	115.129
TCONS_00031863	SL2.50ch10	+	42829800-42833534	1245	92.4885	113.343	55.8423	129.065	89.0396	87.9037	101.631	97.2084
TCONS_00031872	SL2.50ch10	+	45242342-45242835	494	483.453	469.63	386.122	470.922	386.734	494.77	517.196	339.984
TCONS_00031883	SL2.50ch10	+	46418018-46419108	1091	82.0895	111.804	173.201	114.31	88.6367	83.5931	113.747	63.3885
TCONS_00031900	SL2.50ch10	+	48524408-48524716	309	1545.8	2786.48	1182.67	2180.98	1786.13	838.215	952.84	1270.91
TCONS_00031909	SL2.50ch10	+	50355178-50358010	2833	672.906	1056.14	764.536	924.444	795.914	699.212	710.317	414.99
TCONS_00031912	SL2.50ch10	+	50882436-50884297	1862	92.7617	133.587	109.142	115.922	114.003	99.9185	131.988	71.6293
TCONS_00031916	SL2.50ch10	+	50973022-50973363	342	3260.91	3300.86	5368.82	3611.48	3772.38	3861.34	3785.11	7684.09
TCONS_00031920	SL2.50ch10	+	51179333-51180148	816	39.198	58.6207	83.016	47.0256	31.7949	49.1765	32.8016	24.2146
TCONS_00031922	SL2.50ch10	+	51190150-51190822	673	38.0215	46.1998	47.6788	32.0724	42.0553	18.9718	32.5402	44.0396
TCONS_00031924	SL2.50ch10	+	51201546-51203346	1801	125.503	173.968	111.849	178.441	146.676	137.737	152.671	122.054
TCONS_00031925	SL2.50ch10	+	51208494-51210217	1724	434.143	353.765	874.785	325.524	325.607	416.854	335.918	169.053
TCONS_00031975	SL2.50ch10	+	56031991-56032476	486	2536.03	4183.06	561.207	3972.5	2630.37	1426.17	1667.25	1956.6
TCONS_00031997	SL2.50ch10	+	57163600-57164930	1331	68.8896	141.958	85.7176	144.151	129.36	121.966	118.831	109.484
TCONS_00031998	SL2.50ch10	+	57166046-57166942	874	465.999	533.623	354.9	647.597	485.753	538.435	559.6	582.147
TCONS_00032002	SL2.50ch10	+	57302630-57303712	1083	68.9133	66.2528	51.0272	68.6496	39.2011	26.9474	49.4296	22.806
TCONS_00032008	SL2.50ch10	+	57440586-57446345	532	88.1809	26.9744	154.14	27.0486	53.2015	99.4287	36.5908	83.5676
TCONS_00032009	SL2.50ch10	+	57440586-57446345	960	821.852	1293.03	1012.03	1016.78	879.562	765.701	821.234	167.232
TCONS_00032030	SL2.50ch10	+	58424473-58426009	1537	81.8543	121.376	63.7906	112.347	75.1929	77.1374	99.7378	80.3476
TCONS_00032031	SL2.50ch10	+	58427685-58428802	1118	41.9608	70.5966	55.8077	90.0974	54.8512	63.628	60.941	83.9496
TCONS_00032132	SL2.50ch10	+	60237828-60238394	567	154.193	189.82	179.209	249.559	216.309	215.535	223.158	344.129
TCONS_00032274	SL2.50ch10	+	61938091-61939057	967	258.002	277.015	331.829	285.217	302.447	277.279	279.312	219.659
TCONS_00032293	SL2.50ch10	+	62197946-62198621	676	1182.9	1057.88	1930.33	975.642	935.067	1192.62	1511.8	1607.62
TCONS_00032323	SL2.50ch10	+	62457009-62457478	470	231.385	111.953	375.496	122.467	195.714	213.447	176.025	162.907
TCONS_00032338	SL2.50ch10	+	62638117-62638791	675	1825.94	1722.04	2065.24	1915.09	1600.36	1886.15	1769.99	2451.59
TCONS_00032419	SL2.50ch10	+	63620032-63620525	494	384.173	576.145	292.298	407.809	372.411	291.693	221.656	364.983
TCONS_00032533	SL2.50ch10	+	64767275-64768035	761	193.343	389.716	267.047	416	331.63	309.193	425.265	808.149
TCONS_00032552	SL2.50ch10	+	64965815-64967036	1222	1081.89	1313.3	1124.74	1138.31	1019.1	1028.43	1314.21	1014.63
TCONS_00032555	SL2.50ch10	+	64986935-64987776	842	445.722	593.671	465.778	504.157	369.757	420.257	494.171	633.605
TCONS_00032574	SL2.50ch10	+	65205132-65205623	492	1920	1380.59	2634.13	1501.38	1687.45	2153.95	1904.1	2309.24
TCONS_00032657	SL2.50ch10	-	540691-541097	407	356.269	246.812	442.38	312.31	266.574	273.376	275.015	351.974
TCONS_00032661	SL2.50ch10	-	570809-571690	882	333.637	303.711	394.125	394.279	312.876	428.082	529.695	288.433
TCONS_00032686	SL2.50ch10	-	797068-798168	603	222.785	174.521	236.505	294.32	234.687	284.339	278.436	397.312
TCONS_00032802	SL2.50ch10	-	1979735-1980469	735	58.0238	68.335	50.9331	39.156	22.4629	39.7062	56.2801	63.8474
TCONS_00032841	SL2.50ch10	-	2338193-2338633	441	232.095	70.5044	218.285	125.082	149.752	190.259	171.047	61.6071
TCONS_00032852	SL2.50ch10	-	2483618-2486723	3106	3618.03	4585.55	4879.64	3923.31	3829.5	3044.9	4481.91	3010.62
TCONS_00032865	SL2.50ch10	-	2633873-2634568	696	76.5939	109.964	46.1032	68.9168	37.2768	47.1725	59.4337	53.2303
TCONS_00032909	SL2.50ch10	-	3225394-3225784	391	1145.26	911.425	1518.22	999.805	868.641	1058.95	1045.5	1181.25
TCONS_00032963	SL2.50ch10	-	5477509-5479171	1663	241.062	201.348	248.693	210.555	253.872	276.397	238.5	262.88
TCONS_00032964	SL2.50ch10	-	5479871-5482942	3072	154.791	172.061	208.325	139.745	188.872	203.063	146.536	262.908
TCONS_00032965	SL2.50ch10	-	5483331-5484869	1539	235.545	189.598	259.464	257.128	223.753	245.334	237.162	298.505
TCONS_00032966	SL2.50ch10	-	5524808-5525412	605	1712.95	1466.66	2843.41	1383.49	1181.25	1622.01	1825.97	1555.42
TCONS_00032971	SL2.50ch10	-	6138844-6140224	1381	92.6448	74.4708	114.885	76.4124	63.1921	75.2847	74.0029	32.1926
TCONS_00032979	SL2.50ch10	-	6416851-6418107	1257	79.7308	81.8172	102.109	72.5025	105.077	72.5538	50.3305	58.9472
TCONS_00032980	SL2.50ch10	-	6418308-6421905	3598	135.718	150.895	181.338	173.307	170.438	189.092	142.02	145.53
TCONS_00032984	SL2.50ch10	-	7311344-7311753	410	998.575	828.354	1439.17	918.376	949.193	1023.22	884.292	1042.17
TCONS_00032997	SL2.50ch10	-	10720366-10722475	2110	1586.65	1954.19	1477.66	1568.56	1809.75	1477.36	1905.11	766.718
TCONS_00033000	SL2.50ch10	-	10847237-10847768	532	88.1809	94.4103	130.684	45.0809	93.1027	85.7144	86.9031	88.2102
TCONS_00033009	SL2.50ch10	-	13724902-13725311	410	72.8128	52.5013	21.7397	58.4953	92.043	44.4879	65.2833	132.53
TCONS_00033017	SL2.50ch10	-	19137566-19139931	2366	63.9892	113.218	56.5086	117.584	88.7217	80.1759	99.7585	122.137
TCONS_00033023	SL2.50ch10	-	20921365-20924726	3362	986.905	1436.32	2122.01	1285.47	1001.11	831.706	1143.54	598.738
TCONS_00033028	SL2.50ch10	-	21176995-21178064	1070	59.7862	87.1751	21.6585	71.725	70.5376	75.0057	50.0302	99.2571
TCONS_00033031	SL2.50ch10	-	21636101-21636767	667	51.1514	14.3432	40.0898	7.1913	21.2168	30.081	18.2405	3.703
TCONS_00033050	SL2.50ch10	-	26436125-26436797	673	320.014	351.829	365.538	249.452	276.864	322.52	321.787	469.755
TCONS_00033057	SL2.50ch10	-	27103795-27104111	317	80.7208	75.4488	5.6235	45.3938	44.6423	23.0158	138.168	15.5829
TCONS_00033073	SL2.50ch10	-	29242161-29242625	465	91.715	41.148	38.3367	41.2612	71.0117	82.3743	62.7945	42.4927
TCONS_00033086	SL2.50ch10	-	33199892-33201089	1198	183.334	167.7	153.267	176.169	143.721	106.578	154.365	214.414
TCONS_00033090	SL2.50ch10	-	33450840-33451159	320	186.583	164.431	345.39	187.368	132.671	188.1	182.496	138.931
TCONS_00033107	SL2.50ch10	-	39919331-39939520	465	224.702	210.883	345.031	175.36	106.517	258.891	225.013	148.724
TCONS_00033108	SL2.50ch10	-	39919331-39939520	399	181.706	125.88	192.116	186.334	82.758	118.857	97.5754	247.608
TCONS_00033112	SL2.50ch10	-	40263881-40264497	617	573.702	410.896	375.601	536.412	424.319	499.605	445.642	516.394
TCONS_00033116	SL2.50ch10	-	40374816-40375446	631	175.726	337.343	245.786	285.06	224.273	283.284	296.93	262.254
TCONS_00033123	SL2.50ch10	-	40796878-40797273	396	199.237	265.747	36.0133	145.352	136.989	73.6971	141.327	130.979
TCONS_00033125	SL2.50ch10	-	41467080-41467818	739	60.5952	74.438	123.025	61.6615	57.449	96.2599	88.9022	127.004
TCONS_00033130	SL2.50ch10	-	41659559-41661421	1863	180.845	143.786	194.246	155.768	137.997	141.965	143.672	103.409
TCONS_00033131	SL2.50ch10	-	42829718-42832177	2460	66.745	106.947	42.0302	93.5924	63.2796	70.4391	99.9032	73.2934
TCONS_00033132	SL2.50ch10	-	42832413-42833805	1393	107.154	106.452	112.616	106.744	88.0454	112.609	106.555	93.9727
TCONS_00033162	SL2.50ch10	-	48524426-48524720	295	867.406	1337.75	864.136	926.803	839.502	395.716	511.402	795.387
TCONS_00033173	SL2.50ch10	-	50356660-50358334	1558	796.561	1263.41	835.264	1062.15	976.443	834.733	810.574	420.103
TCONS_00033177	SL2.50ch10	-	50881835-50882265	431	103.898	166.477	103.403	127.984	158.699	135.425	101.622	166.187
TCONS_00033178	SL2.50ch10	-	50882536-50883512	977	87.3029	107.713	76.6342	85.9168	101.393	70.9438	94.6416	58.1447
TCONS_00033179	SL2.50ch10	-	50883625-50884285	661	80.6495	151.97	142.936	108.849	99.9105	82.7838	121.48	89.6782
TCONS_00033189	SL2.50ch10	-	51179347-51180287	941	27.1929	61.0005	81.4605	84.1064	52.6362	67.8428	67.2321	44.6207
TCONS_00033191	SL2.50ch10	-	51190076-51190911	836	58.6658	25.7483	38.3826	60.2445	45.1407	37.091	58.2126	62.0426
TCONS_00033193	SL2.50ch10	-	51201474-51203039	1566	136.167	128.292	136.602	110.267	144.589	122.299	153.828	100.94
TCONS_00033194	SL2.50ch10	-	51208569-51210069	1501	237.246	157.749	332.541	175.759	201.133	211.443	142.658	162.904
TCONS_00033225	SL2.50ch10	-	53589257-53590679	1423	56.9432	33.6153	37.5824	18.5393	31.4922	57.681	53.009	24.2997
TCONS_00033241	SL2.50ch10	-	55517392-55518847	545	109.553	162.374	150.463	127.616	160.125	120.484	125.013	208.467
TCONS_00033261	SL2.50ch10	-	57094050-57094968	919	178.665	122.319	244.412	174.849	125.758	174.66	156.218	206.944
TCONS_00033265	SL2.50ch10	-	57163356-57164005	650	49.2086	66.2324	87.7616	62.7249	83.4582	92.6032	104.818	121.594
TCONS_00033266	SL2.50ch10	-	57166166-57166919	754	401.588	548.765	281.348	766.567	541.165	469.306	471.167	678.072
TCONS_00033271	SL2.50ch10	-	57308104-57309070	967	59.5389	71.7271	33.1829	22.3214	36.5864	30.18	45.2938	40.8668
TCONS_00033279	SL2.50ch10	-	57440499-57441116	618	55.2071	46.4413	103.844	54.3306	80.1467	73.7865	19.6868	43.9624
TCONS_00033280	SL2.50ch10	-	57445803-57446137	335	2316.97	3069.98	2155.15	2319.56	1957.29	1927.45	2055.58	361.267
TCONS_00033300	SL2.50ch10	-	58424290-58429008	1080	67.1303	99.6553	64.3738	82.1642	54.5973	60.8001	67.5913	48.0256
TCONS_00033301	SL2.50ch10	-	58424290-58429008	754	107.467	85.6454	94.5707	111.327	103.228	99.1831	77.4521	131.028
TCONS_00033305	SL2.50ch10	-	58574305-58574629	325	4094.16	3385.21	5485.1	3232.18	3185.93	4074.54	3556.34	3959.42
TCONS_00033313	SL2.50ch10	-	58663110-58663814	705	617.027	709.037	857.193	741.604	672.452	822.741	800.741	973.941
TCONS_00033381	SL2.50ch10	-	60031188-60031600	413	103.263	173.733	103.593	121.948	85.6635	141.327	200.319	83.7249
TCONS_00033440	SL2.50ch10	-	60706168-60706652	485	624.324	793.955	779.224	979.102	734.328	748.405	1013.45	595.828
TCONS_00033564	SL2.50ch10	-	61953033-61953708	676	1132.43	1135.72	1714.09	1046.6	1092.07	1117.07	1292.23	2162.98
TCONS_00033608	SL2.50ch10	-	62464904-62465253	350	2284.69	1530.7	2872.63	1918.64	1610.59	2016.83	1745.01	2371.09
TCONS_00033664	SL2.50ch10	-	63080877-63081500	624	259.712	329.629	248.544	315.162	257.027	385.847	503.035	209.782
TCONS_00033669	SL2.50ch10	-	63108996-63109500	505	3369.57	2235.44	4497.24	2811.48	2863.02	3319.32	2389.92	4059.42
TCONS_00033674	SL2.50ch10	-	63186941-63187303	363	93.9889	13.1776	24.5545	6.6069	12.9951	15.0744	6.7033	6.8041
TCONS_00033681	SL2.50ch10	-	63276771-63277239	469	863.861	907.734	771.598	900.004	694.002	618.372	705.601	695.149
TCONS_00033702	SL2.50ch10	-	63547082-63547505	424	462.685	479.474	11663	452.51	344.89	486.114	889.527	145.63
TCONS_00033731	SL2.50ch10	-	63857487-63858504	1018	144.532	176.208	150.598	204.963	159.866	197.093	212.733	242.621
TCONS_00033808	SL2.50ch10	-	64641215-64641672	458	8366.54	5055	9228.57	7404.38	6967.66	9259.4	5573.18	10381.1
TCONS_00033895	SL2.50ch10	-	65458377-65465073	660	54.9248	25.3668	72.9269	58.1407	53.6046	33.1637	36.868	33.6803
TCONS_00033906	SL2.50ch11	+	91967-92430	464	661.771	618.55	899.013	609.914	457.487	609.311	666.007	617.471
TCONS_00033973	SL2.50ch11	+	996824-1000010	555	130.632	142.211	131.692	116.674	165.74	154.465	179.756	267.015
TCONS_00033977	SL2.50ch11	+	1032296-1033043	748	709.841	425.267	810.299	567.514	614.876	668.15	585.55	690.115
TCONS_00034011	SL2.50ch11	+	1421741-1422332	592	1674.92	1426.15	1282.79	1831.14	1529.9	1953.41	1644.11	1806.52
TCONS_00034015	SL2.50ch11	+	1439864-1440311	448	128.514	16.016	111.416	10.7067	47.3826	138.429	10.8629	16.5394
TCONS_00034087	SL2.50ch11	+	2174490-2174818	329	362.957	196.281	162.552	182.242	121.873	338.189	192.296	255.247
TCONS_00034088	SL2.50ch11	+	2175262-2175471	210	660.02	455.567	110.355	502.502	460.489	608.001	359.199	670.398
TCONS_00034110	SL2.50ch11	+	2523395-2523949	555	184.422	224.09	228.052	151.244	191.238	174.184	254.289	253.664
TCONS_00034138	SL2.50ch11	+	2938038-2938636	599	594.501	439.215	624.972	436.42	393.757	587.7	511.843	420.582
TCONS_00034149	SL2.50ch11	+	3077511-3080306	675	60.0224	81.4959	47.5376	113.698	73.3787	48.6401	108.146	182.954
TCONS_00034177	SL2.50ch11	+	3354179-3354397	219	126.579	131.054	179.08	109.512	193.858	116.603	211.107	124.058
TCONS_00034185	SL2.50ch11	+	3466011-3466673	663	4312.99	2590.14	4872.06	2702.16	3450.74	6522.94	2844.34	2514.59
TCONS_00034314	SL2.50ch11	+	5302479-5302967	489	1024.76	1154.29	776.495	1123.13	1085.25	1163.78	1313.68	1141.5
TCONS_00034368	SL2.50ch11	+	5993939-5996091	519	2033.77	1769.6	2026.53	1755.99	1831.44	2245.74	1964.44	1470.51
TCONS_00034472	SL2.50ch11	+	10487361-10489250	1273	83.7539	150.305	123.232	152.602	103.756	124.657	158.651	108.652
TCONS_00034473	SL2.50ch11	+	10487361-10489250	1211	114.454	126.4	123.653	136.65	105.173	128.027	102.475	110.135
TCONS_00034474	SL2.50ch11	+	10491910-10492575	666	185.702	183.15	208.78	266.478	233.735	298.523	226.522	233.638
TCONS_00034478	SL2.50ch11	+	10728039-10728446	408	1620.19	1617.93	1769.55	1669.41	1451	1292	1532.73	2064.29
TCONS_00034496	SL2.50ch11	+	12931757-12933942	2186	201.922	211.163	211.212	176.636	206.081	196.919	294.977	106.207
TCONS_00034497	SL2.50ch11	+	12951685-12953394	1710	486.331	439.183	593.177	368.862	437.238	554.667	550.691	233.989
TCONS_00034498	SL2.50ch11	+	12992131-12995226	917	137.197	232.131	149.689	410.615	380.669	332.179	302.502	191.234
TCONS_00034504	SL2.50ch11	+	13385193-13385865	625	2002.73	2954.26	3271.53	2229.47	2196.33	998.094	1214.7	1335.71
TCONS_00034517	SL2.50ch11	+	14402622-14403028	407	623.47	581.771	700.799	565.694	509.968	658.792	490.244	867.798
TCONS_00034520	SL2.50ch11	+	16035328-16036319	992	131.124	103.674	152.748	77.3647	118.881	64.3549	49.0582	29.8777
TCONS_00034521	SL2.50ch11	+	17519946-17520639	694	122.903	124.067	164.395	72.5712	67.9712	113.014	122.716	24.9124
TCONS_00034601	SL2.50ch11	+	21411854-21412561	708	45.1774	60.8066	47.8397	3.3874	39.9763	23.1865	75.6106	13.9542
TCONS_00034602	SL2.50ch11	+	21418039-21418710	672	85.6757	138.806	132.638	42.8269	119.334	95.0001	133.976	135.991
TCONS_00034620	SL2.50ch11	+	28662129-28662709	581	84.4141	82.3314	79.7747	41.2789	60.8933	65.9278	113.079	51.0131
TCONS_00034622	SL2.50ch11	+	30249163-30251233	2071	47.3632	50.8141	54.2286	44.0056	58.0824	47.5597	41.1226	53.6672
TCONS_00034623	SL2.50ch11	+	30275778-30276862	1085	37.3411	26.4523	42.7181	37.5771	10.8691	33.6222	33.6399	22.7639
TCONS_00034707	SL2.50ch11	+	35556794-35559744	931	91.6165	77.0696	164.671	59.2492	106.403	90.1226	73.1815	29.1823
TCONS_00034711	SL2.50ch11	+	35645544-35647284	1741	304.975	427.241	452.576	409.131	280.431	325.827	371.771	334.804
TCONS_00034730	SL2.50ch11	+	39933509-39933865	357	621.196	636.454	828.911	658.359	528.538	602.891	674.777	477.373
TCONS_00034731	SL2.50ch11	+	39936494-39936704	211	778.165	793.464	701.235	1113.91	827.187	890.39	818.783	901.333
TCONS_00034743	SL2.50ch11	+	42820210-42820833	624	88.8489	61.3263	91.4184	69.1819	56.6972	76.0001	77.9899	71.2467
TCONS_00034745	SL2.50ch11	+	44534864-44535355	492	346.727	1200.72	217.397	697.069	546.505	444.879	637.996	532.13
TCONS_00034787	SL2.50ch11	+	49495993-49496805	813	34.097	32.3604	8.7708	29.4995	14.5055	24.679	23.9438	21.2659
TCONS_00034816	SL2.50ch11	+	50415966-50416374	409	1251.27	929.791	1747.79	826.8	807.345	1172.89	1058.98	1026.6
TCONS_00034833	SL2.50ch11	+	50818115-50818997	883	173.874	162.518	129.207	211.855	219.032	183.846	253.525	366.427
TCONS_00034906	SL2.50ch11	+	52418578-52428587	796	1194.77	2217.45	833.102	1991.56	1573.39	1143.44	1849.42	1784.15
TCONS_00034919	SL2.50ch11	+	52642325-52647822	1126	587.066	654.22	628.522	707.138	529.952	532.946	713.13	833.532
TCONS_00034950	SL2.50ch11	+	53140222-53140831	610	1370.31	693.993	1955.08	758.808	723.047	1205.04	706.052	781.456
TCONS_00034973	SL2.50ch11	+	53304523-53304912	390	995.108	803.375	1037.6	971.621	895.059	1332.92	935.879	1602.26
TCONS_00035003	SL2.50ch11	+	53670640-53671162	523	432.183	507.613	385.163	463.153	437.446	397.584	507.128	651.71
TCONS_00035187	SL2.50ch11	+	55851728-55852276	549	244.699	152.478	240.286	240.267	146.07	126.251	115.238	530.868
TCONS_00035188	SL2.50ch11	+	55858584-55859056	473	144.262	101.13	203.517	141.972	49.8647	84.8373	97.743	146.209
TCONS_00035200	SL2.50ch11	+	56032953-56034003	1051	93.3294	102.405	118.731	93.559	98.7426	39.9163	104.184	23.5003
TCONS_00035213	SL2.50ch11	+	56160767-56161290	524	630.759	1355.62	312.986	869.615	657.168	438.596	561.885	0
TCONS_00035295	SL2.50ch11	-	681261-682516	984	43.3409	46.1817	36.2329	80.431	81.4964	33.3659	39.5656	5.0201
TCONS_00035300	SL2.50ch11	-	739556-740362	807	639.448	560.144	848.254	594.376	578.69	646.424	732.699	792.69
TCONS_00035321	SL2.50ch11	-	999447-1000062	616	103.849	100.95	104.181	105.121	88.0647	136.208	126.404	176.42
TCONS_00035369	SL2.50ch11	-	1439864-1440313	450	142.158	21.2598	118.844	10.6591	89.1027	141.867	21.6292	27.4432
TCONS_00035431	SL2.50ch11	-	2174195-2175485	624	218.705	111.154	91.4184	107.616	90.7155	157.846	105.286	126.661
TCONS_00035432	SL2.50ch11	-	2174195-2175485	218	792.304	471.763	81.7733	473.06	681.614	962.203	357.18	815.742
TCONS_00035466	SL2.50ch11	-	2686140-2686527	388	4187.81	3045.14	5926.88	4283.57	4170.11	4066.4	3599.76	5735.48
TCONS_00035472	SL2.50ch11	-	2785107-2785630	524	183.124	95.8516	125.875	173.923	99.0253	181.008	143.954	202.681
TCONS_00035493	SL2.50ch11	-	3079719-3080338	620	58.4683	84.8677	46.0041	69.6282	64.6713	50.013	102.041	127.478
TCONS_00035523	SL2.50ch11	-	3354179-3354411	233	137.277	112.914	191.272	164.69	172.087	180.052	250.639	137.805
TCONS_00035659	SL2.50ch11	-	5151307-5151644	338	353.293	360.882	421.931	319.301	474.512	458.699	597.523	474.978
TCONS_00035660	SL2.50ch11	-	5178316-5179006	691	10896.4	9975.33	17444.8	9325.97	9277.39	10553.3	10331.8	4460.81
TCONS_00035692	SL2.50ch11	-	5636053-5636951	899	481.504	526.765	640.488	576.234	564.071	525.491	649.598	785.748
TCONS_00035711	SL2.50ch11	-	5955231-5955685	455	1551.24	1172.21	2433.03	1170.16	1197.44	1411.1	1208.62	1134.52
TCONS_00035715	SL2.50ch11	-	5994185-5994392	208	1055.93	896.898	848.477	1141.5	759.742	894.463	818.894	736.216
TCONS_00035716	SL2.50ch11	-	5995358-5996140	783	204.25	155.783	293.695	174.589	156.638	184.031	192.674	141.947
TCONS_00035732	SL2.50ch11	-	6462049-6462412	364	1236.07	1182.72	1630.84	1159.62	1257.06	1337.94	1203.27	1960.98
TCONS_00035743	SL2.50ch11	-	7151000-7152219	1220	90.8881	115.665	94.9777	78.633	79.2645	82.2296	77.7854	91.1024
TCONS_00035794	SL2.50ch11	-	9486879-9487290	412	6190.09	7697.64	3284.07	6257.72	5427.07	5170.96	4984.69	9118.2
TCONS_00035809	SL2.50ch11	-	10262824-10264460	451	141.843	323.493	169.965	265.888	193.5	169.863	215.812	575.029
TCONS_00035810	SL2.50ch11	-	10262824-10264460	435	382.357	846.726	540.945	645.062	439.188	289.325	447.501	908.464
TCONS_00035814	SL2.50ch11	-	10491898-10492517	620	261.388	216.027	207.018	232.094	270.098	361.858	321.822	262.923
TCONS_00035831	SL2.50ch11	-	12878388-12879060	673	728.746	472.659	723.129	591.558	529.196	615.228	423.023	833.082
TCONS_00035834	SL2.50ch11	-	12931841-12933853	2013	191.733	178.221	194.826	172.754	185.126	234.683	300.988	122.697
TCONS_00035836	SL2.50ch11	-	12994334-12995270	937	61.4451	53.6033	60.8805	92.1441	93.1358	77.8656	101.279	52.719
TCONS_00035844	SL2.50ch11	-	13385607-13385819	213	1781.98	3166.51	2025.37	2251.93	2148.21	899.156	1051	1971.27
TCONS_00035862	SL2.50ch11	-	16035308-16036445	1138	121.796	90.3728	159.781	69.5467	103.629	76.9351	76.9756	36.8964
TCONS_00035863	SL2.50ch11	-	17054855-17056452	1598	46.7041	29.934	46.8533	33.018	17.7117	45.6571	44.1585	29.3666
TCONS_00035864	SL2.50ch11	-	17519944-17520656	713	86.7305	124.115	175.016	87.4558	89.3159	130.469	170.637	24.2485
TCONS_00035949	SL2.50ch11	-	21082386-21083129	744	85.9828	83.5818	196.476	96.7059	66.5734	80.9033	81.7636	86.3132
TCONS_00035955	SL2.50ch11	-	21418007-21418712	706	196.323	196.488	169.176	74.7347	227.174	144.68	227.474	223.899
TCONS_00035975	SL2.50ch11	-	28662130-28662608	479	75.6792	24.9658	63.2676	75.1035	44.3161	87.5826	81.2788	92.8141
TCONS_00035977	SL2.50ch11	-	30249160-30250150	991	68.8557	60.3362	66.5574	43.5616	42.8404	57.0576	31.92	52.3387
TCONS_00035978	SL2.50ch11	-	30250271-30251282	1012	31.6063	28.3604	21.1382	28.4384	34.9595	34.2451	31.2576	41.4902
TCONS_00035979	SL2.50ch11	-	30275620-30276758	1139	29.9543	37.7973	34.4324	23.1619	33.1322	44.8394	42.7267	30.3586
TCONS_00036040	SL2.50ch11	-	33001739-33002538	800	125.277	110.617	144.841	140.9	112.034	104.88	133.831	154.368
TCONS_00036085	SL2.50ch11	-	40028056-40028539	484	458.196	459.567	585.625	445.966	404.471	535.141	618.376	755.254
TCONS_00036133	SL2.50ch11	-	49202764-49203176	413	314.951	266.391	414.371	331.001	251.28	278.238	300.478	544.212
TCONS_00036154	SL2.50ch11	-	50095506-50095982	477	259.282	220.62	355.037	256.423	242.288	325.032	351.985	248.542
TCONS_00036260	SL2.50ch11	-	52562367-52563035	669	500.423	307.457	402.364	466.038	299.673	471.678	363.72	690.387
TCONS_00036302	SL2.50ch11	-	53173280-53176043	2764	756.823	898.195	1177.04	826.045	707.41	537.17	387.354	674.661
TCONS_00036314	SL2.50ch11	-	53263353-53263738	386	248.593	223.063	475.683	273.382	219.973	321.327	239.546	223.953
TCONS_00036357	SL2.50ch11	-	53708629-53709160	532	2729.6	1681.4	4336.01	1771.68	1924.12	2238.86	1642.01	1945.27
TCONS_00036374	SL2.50ch11	-	53968925-53969380	456	509.712	430.091	1051.61	510.166	413.79	576.001	592.313	866.627
TCONS_00036402	SL2.50ch11	-	54306111-54306455	345	358.486	339.695	490.877	291.968	259.788	317.218	268.014	415.227
TCONS_00036414	SL2.50ch11	-	54487482-54487847	366	541.833	267.926	725.727	399.718	354.435	647.87	412.196	411.648
TCONS_00036415	SL2.50ch11	-	54524345-54524674	330	936.952	891.462	1393.71	835.773	593.224	934.11	1010.18	800.842
TCONS_00036464	SL2.50ch11	-	55120309-55120872	564	790.188	589.45	1027.24	739.903	518.558	756.767	737.751	770.745
TCONS_00036466	SL2.50ch11	-	55123662-55123967	306	592.326	1000.46	442.752	1058.08	847.863	602.04	874.71	887.867
TCONS_00036480	SL2.50ch11	-	55202049-55202838	790	197.042	199.815	180.522	179.114	146.293	221.651	317.251	65.6552
TCONS_00036540	SL2.50ch11	-	55851741-55852350	610	202.75	105.863	210.412	204.446	170.129	119.607	59.8349	485.879
TCONS_00036541	SL2.50ch11	-	55858568-55858981	414	169.972	109.765	223.909	156.411	131.033	123.362	70.53	280.398
TCONS_00036551	SL2.50ch11	-	56032949-56034134	1186	95.2916	139.148	181.873	115.264	133.243	121.498	131.307	31.238
TCONS_00036618	SL2.50ch12	+	306472-306908	437	1107.66	618.456	1268.67	680.526	707.041	934.958	679.315	706.489
TCONS_00036630	SL2.50ch12	+	414729-415157	429	641.203	535.212	922.495	626.131	450.828	637.763	737.359	650.576
TCONS_00036737	SL2.50ch12	+	1952636-1953062	427	2342.12	4172.92	2312.86	3336.28	2922.01	3917.12	4729.81	5379.38
TCONS_00036766	SL2.50ch12	+	2155592-2155941	350	542.232	724.351	412.558	794.867	646.931	677.486	695.224	1114.98
TCONS_00036829	SL2.50ch12	+	3039723-3040259	537	3260.11	2912.83	4152.9	2867.25	2314.68	3434.02	3185.47	2000.75
TCONS_00036832	SL2.50ch12	+	3092994-3093503	510	83.6225	201.655	17.477	155.185	87.8695	114.447	128.821	43.5862
TCONS_00036909	SL2.50ch12	+	4021502-4021942	441	367.484	357.945	493.162	309.985	267.415	343.293	386.236	459.253
TCONS_00036926	SL2.50ch12	+	4376868-4377462	595	161.272	96.473	161.787	145.108	63.4246	147.146	163.582	87.1724
TCONS_00036979	SL2.50ch12	+	5020221-5020785	565	920.883	745.033	1574.42	874.427	826.554	971.725	1033.61	1333.3
TCONS_00036984	SL2.50ch12	+	5057618-5058682	1065	30.0334	56.1438	5.0216	74.3137	22.1465	22.2648	27.4173	37.1063
TCONS_00037001	SL2.50ch12	+	5413653-5414146	494	366.906	256.602	674.812	252.453	305.568	347.077	438.385	189.991
TCONS_00037009	SL2.50ch12	+	5518122-5518478	357	686.899	723.548	719.056	839.743	528.538	710.186	981.493	1542.81
TCONS_00037013	SL2.50ch12	+	5599839-5600483	645	238.032	192.821	223.869	189.633	212.091	274.307	173.537	172.318
TCONS_00037023	SL2.50ch12	+	5716556-5717196	641	69.8594	33.5812	52.8401	78.5716	36.7957	34.1467	64.5333	119.448
TCONS_00037035	SL2.50ch12	+	6303783-6307931	3201	45.2988	63.5104	93.0034	48.7004	55.2625	63.8201	65.3741	40.8947
TCONS_00037036	SL2.50ch12	+	6303783-6307931	3212	63.7322	84.1423	88.7999	81.3871	78.5711	84.0449	74.241	71.5129
TCONS_00037039	SL2.50ch12	+	6379584-6380706	1123	311.406	251.312	404.789	241.326	203.726	220.894	179.842	70.3797
TCONS_00037058	SL2.50ch12	+	6799865-6800954	1090	551.678	208.453	354.896	198.025	179.6	242.643	87.0625	18.1276
TCONS_00037061	SL2.50ch12	+	6841051-6842040	990	58.1556	53.1495	36.0133	36.338	57.1782	62.6425	73.7359	19.9587
TCONS_00037073	SL2.50ch12	+	9008546-9010087	1542	170.092	114.778	234.682	99.5406	123.895	149.043	130.975	38.4418
TCONS_00037131	SL2.50ch12	+	21960373-21961674	1302	286.609	222.273	261.511	300.249	235.498	285.788	330.792	280.755
TCONS_00037137	SL2.50ch12	+	23415500-23417988	943	47.4866	43.117	85.0685	35.6058	30.014	54.1591	69.6699	28.811
TCONS_00037138	SL2.50ch12	+	23415500-23417988	1014	39.9557	23.587	75.596	37.8431	44.1947	39.574	19.1975	38.9726
TCONS_00037139	SL2.50ch12	+	23416545-23417471	927	32.2041	30.9609	86.5368	36.2204	50.8868	41.3204	65.6226	29.3082
TCONS_00037155	SL2.50ch12	+	29614212-29619609	385	265.854	385.161	250.035	280.322	300.186	322.161	328.651	365.671
TCONS_00037156	SL2.50ch12	+	29768966-29773208	617	207.362	220.954	277.367	303.189	259.943	274.931	280.005	360.275
TCONS_00037166	SL2.50ch12	+	31953666-31955194	1529	1263.53	1193.52	1705.71	1195.23	1130.71	996.103	1106.04	550.838
TCONS_00037167	SL2.50ch12	+	32158511-32159313	803	61.0767	35.7419	57.7199	59.7336	41.1213	115.846	93.9375	49.2132
TCONS_00037168	SL2.50ch12	+	32170110-32170714	605	70.4917	122.551	153.22	202.171	155.941	168.833	189.032	179.628
TCONS_00037213	SL2.50ch12	+	37584237-37586730	2494	74.3851	80.5553	91.4917	54.8129	66.1997	89.9568	72.1985	51.4972
TCONS_00037232	SL2.50ch12	+	38353354-38354467	1114	40.1973	34.3515	92.8134	49.5162	57.1654	58.9444	48.0541	68.7311
TCONS_00037251	SL2.50ch12	+	38766511-38767273	763	209.604	194.347	179.901	333.185	247.298	272.525	283.83	414.345
TCONS_00037258	SL2.50ch12	+	38979391-38979755	365	11818.6	8525.03	19374.8	8200.24	9130.7	11128.9	9959.8	8512.65
TCONS_00037323	SL2.50ch12	+	45424523-45425735	1213	65.0435	45.3501	142.554	79.0868	54.4442	81.2004	78.2342	42.7598
TCONS_00037348	SL2.50ch12	+	48197253-48197635	383	72.3782	56.2025	65.1624	68.8808	61.5823	76.1985	50.8258	103.181
TCONS_00037353	SL2.50ch12	+	49601957-49603653	1697	87.9588	164.898	71.4324	183.724	141.766	94.5858	129.049	193.574
TCONS_00037375	SL2.50ch12	+	53532441-53533111	671	73.0918	53.4663	69.0747	32.168	52.7258	67.9583	39.8899	33.1281
TCONS_00037381	SL2.50ch12	+	55750347-55751863	1517	102.613	72.5243	94.0097	79.0477	87.0677	92.5828	91.4287	63.4974
TCONS_00037386	SL2.50ch12	+	59251343-59253101	1759	60.6132	108.777	33.4438	89.9876	80.4526	69.4759	85.7667	78.632
TCONS_00037446	SL2.50ch12	+	62487910-62488634	725	223.532	161.648	76.224	142.244	117.117	125.793	265.144	61.3213
TCONS_00037528	SL2.50ch12	+	63805405-63805833	429	183.911	105.927	195.303	212.437	131.95	178.574	164.488	195.749
TCONS_00037537	SL2.50ch12	+	63938195-63938643	449	455.92	314.28	524.078	320.486	388.723	532.17	292.645	412.565
TCONS_00037541	SL2.50ch12	+	63969493-63969960	468	113.909	260.637	76.182	199.859	171.351	140.308	161.179	211.101
TCONS_00037647	SL2.50ch12	+	65297866-65298675	810	165.851	250.984	165.061	239.831	157.24	177.897	231.312	335.417
TCONS_00037695	SL2.50ch12	+	65834719-65835024	306	118.465	468.966	151.468	337.017	208.112	125.177	302.173	193.716
TCONS_00037777	SL2.50ch12	+	66629542-66631391	1850	277.785	276.665	269.808	238.534	233.31	270.149	259.112	355.13
TCONS_00037947	SL2.50ch12	-	1445986-1446594	609	595.244	526.258	641.054	464.696	468.622	637.952	763.149	628.625
TCONS_00037959	SL2.50ch12	-	1565888-1568631	526	441.88	300.103	647.315	501.547	417.015	516.685	476.48	342.779
TCONS_00037964	SL2.50ch12	-	1694042-1695525	1484	498.608	591.485	466.086	567.254	445.019	521.144	683.747	867.123
TCONS_00037980	SL2.50ch12	-	1952707-1953081	375	2598.65	4898.26	2514.74	4368.11	3899.55	4601.35	5560.87	6204.35
TCONS_00037997	SL2.50ch12	-	2139645-2140512	868	71.2429	121.24	96.5264	104.995	70.6494	102.968	168.2	150.811
TCONS_00038006	SL2.50ch12	-	2231847-2232349	503	500.239	370.884	428.83	443.424	464.218	547.563	483.755	446.838
TCONS_00038021	SL2.50ch12	-	2412794-2413135	342	374.101	447.575	542.095	624.12	441.376	506.667	398.433	1126.61
TCONS_00038074	SL2.50ch12	-	3093010-3093534	525	113.727	205.005	20.3732	141.614	121.299	125.074	139.045	47.0454
TCONS_00038091	SL2.50ch12	-	3281464-3281969	506	303.421	250.517	292.412	175.37	177.128	281.17	211.59	258.704
TCONS_00038095	SL2.50ch12	-	3375474-3375798	325	203.396	206.056	301.681	199.244	152.402	218.88	277.02	341.984
TCONS_00038144	SL2.50ch12	-	3953271-3953624	354	548.153	331.058	569.041	406.493	379.775	412.204	213.084	132.565
TCONS_00038153	SL2.50ch12	-	4138487-4139107	621	473.861	338.924	599.961	447.993	474.759	522.822	501.547	946.591
TCONS_00038163	SL2.50ch12	-	4258432-4258731	300	1464.23	2359.84	1033.94	1854.69	1478.06	2036.8	2490.06	2782.74
TCONS_00038189	SL2.50ch12	-	4663806-4664681	876	323.751	349.476	252.34	358.651	336.558	299.836	333.327	462.399
TCONS_00038230	SL2.50ch12	-	5231355-5231739	385	675.713	422.435	1277.96	560.643	539.109	781.715	492.977	821.157
TCONS_00038260	SL2.50ch12	-	5716112-5717195	1084	62.9483	88.2556	67.4253	99.5607	87.0333	68.989	141.418	205.064
TCONS_00038270	SL2.50ch12	-	6303287-6306323	3037	79.3409	94.5035	115.048	90.815	76.109	85.2843	86.5311	67.501
TCONS_00038273	SL2.50ch12	-	6380057-6380980	924	43.8475	31.0614	48.2321	23.3601	40.8416	43.4286	23.7008	13.3652
TCONS_00038274	SL2.50ch12	-	6415506-6416222	717	229	273.531	271.004	204.04	230.268	200.971	444.575	351.365
TCONS_00038289	SL2.50ch12	-	6799892-6800951	1060	633.677	196.302	388.485	190.054	157.982	252.951	121.664	34.9512
TCONS_00038291	SL2.50ch12	-	6841166-6841947	782	27.2682	67.2864	54.7107	52.1371	93.4996	58.3121	74.6788	18.9505
TCONS_00038294	SL2.50ch12	-	7490858-7491498	641	795.066	630.58	867.69	946.601	706.477	865.049	755.419	893.937
TCONS_00038310	SL2.50ch12	-	9008580-9010159	1580	161.952	127.155	203.088	92.5928	131.365	167.393	143.225	54.7127
TCONS_00038312	SL2.50ch12	-	9150178-9150825	648	483.733	933.807	277.853	814.24	658.807	304	439.343	697.514
TCONS_00038336	SL2.50ch12	-	12759804-12760502	699	610.121	602.209	708.983	593.572	523.009	696.722	703.181	848.029
TCONS_00038347	SL2.50ch12	-	14933727-14934277	551	955.892	1111.22	802.358	1318.85	963.131	708.415	516.687	2097.83
TCONS_00038358	SL2.50ch12	-	21960376-21961563	1188	260.264	237.562	277.603	310.892	258.096	330.101	331.812	297.301
TCONS_00038362	SL2.50ch12	-	23415384-23416543	1160	42.2798	26.8038	38.4194	53.7551	42.6988	45.6001	73.4181	34.0674
TCONS_00038363	SL2.50ch12	-	23416704-23417552	849	32.6512	25.354	77.6895	31.0735	47.2276	42.9682	25.7945	34.91
TCONS_00038372	SL2.50ch12	-	26438387-26438779	393	249.591	286.034	190.513	244.102	264.067	241.344	297.195	345.658
TCONS_00038376	SL2.50ch12	-	28978126-28981666	365	146.053	124.501	131.868	190.55	129.238	134.926	246.662	108.269
TCONS_00038380	SL2.50ch12	-	29768965-29769567	603	155.596	222.117	162.597	206.819	203.395	169.393	153.341	258.048
TCONS_00038386	SL2.50ch12	-	31954027-31955187	1161	1175.47	992.948	1501.67	853.144	786.201	915.929	884.45	599.921
TCONS_00038387	SL2.50ch12	-	32158259-32159345	1087	68.6597	46.2063	55.7593	83.8414	47.7362	87.2568	76.1101	49.9885
TCONS_00038388	SL2.50ch12	-	32170049-32170695	647	82.3946	121.989	104.7	148.272	102.072	157.873	206.848	125.976
TCONS_00038426	SL2.50ch12	-	37584404-37586171	1768	71.1595	73.0505	86.713	75.9644	52.028	71.1856	64.6858	43.3068
TCONS_00038447	SL2.50ch12	-	38353400-38354448	1049	34.5571	31.9201	90.0676	32.0079	35.9749	64.3356	60.3102	61.2174
TCONS_00038464	SL2.50ch12	-	38766532-38767271	740	193.066	219.78	221.628	294.927	223.111	246.487	210.446	330.431
TCONS_00038473	SL2.50ch12	-	39155908-39156915	1008	340.587	405.739	359.008	264.099	285.466	300.381	282.435	242.578
TCONS_00038480	SL2.50ch12	-	39521645-39522006	362	4500.37	3832.05	3319.09	4200.35	3974.44	4015.83	3824.69	2995.25
TCONS_00038495	SL2.50ch12	-	40106810-40107481	672	41.2513	14.2365	95.4996	24.9824	21.0589	35.2858	21.7258	14.7017
TCONS_00038506	SL2.50ch12	-	40680329-40680982	654	127.16	241.367	27.2578	238.364	133.438	92.0368	159.987	132.18
TCONS_00038528	SL2.50ch12	-	45424546-45427212	643	63.0095	18.5982	97.0343	48.4883	58.6899	65.2442	68.1169	65.3003
TCONS_00038529	SL2.50ch12	-	45424546-45427212	631	81.1045	49.2749	101.705	60.8128	56.0682	66.485	73.2685	50.8851
TCONS_00038537	SL2.50ch12	-	47236922-47237789	868	353.758	217.68	404.589	331.563	285.315	397.162	375.645	355.686
TCONS_00038546	SL2.50ch12	-	47596309-47600492	552	189.287	264.303	293.88	243.306	269.188	237.913	255.671	411.648
TCONS_00038547	SL2.50ch12	-	47761380-47768920	2271	127.698	149.549	126.38	163.689	125.668	127.704	128.575	245.792
TCONS_00038552	SL2.50ch12	-	48196881-48203839	758	78.7684	91.5041	136.404	88.5918	108.906	105.879	102.724	87.9775
TCONS_00038561	SL2.50ch12	-	49601878-49603631	1754	88.7476	189.538	68.0947	164.08	115.644	82.1529	152.601	198.548
TCONS_00038569	SL2.50ch12	-	50913250-50914244	995	51.4341	192.3	46.582	195.239	137.486	117.323	195.641	116.668
TCONS_00038588	SL2.50ch12	-	53532441-53533252	812	49.8954	64.8005	48.2986	44.3037	20.3328	60.6503	77.9131	15.2087
TCONS_00038595	SL2.50ch12	-	55750186-55751886	1701	107.81	80.146	106.897	91.646	94.2886	106.159	104.427	66.7929
TCONS_00038604	SL2.50ch12	-	59251419-59252591	1173	39.9934	59.1305	10.6382	47.0256	34.1826	35.7647	29.0418	69.4853
TCONS_00038640	SL2.50ch12	-	62082724-62083467	744	280.877	282.892	388.159	286.894	234.592	291.742	284.537	361.852
TCONS_00038678	SL2.50ch12	-	62486446-62488643	485	233.022	162.736	128.645	138.459	160.482	221.889	265.905	76.3882
TCONS_00038723	SL2.50ch12	-	63193893-63194220	328	721.626	517.721	543.493	650.76	632.796	700.684	541.554	655.122
TCONS_00038727	SL2.50ch12	-	63223046-63223745	700	17869.3	13844.7	34637.1	14859.2	18070.3	22688	16278.7	21699.7
TCONS_00038742	SL2.50ch12	-	63463075-63463676	602	821.779	842.269	1214.1	788.812	626.871	839.283	856.904	701.579
TCONS_00038942	SL2.50ch12	-	65834718-65838686	424	221.284	671.263	264.876	469.48	361.578	167.774	487.805	238.833
TCONS_00038951	SL2.50ch12	-	65909357-65915929	519	312.255	336.409	501.48	392.786	272.671	414.706	590.74	618.661
TCONS_00038983	SL2.50ch12	-	66297164-66297770	607	1127.66	1808.57	1010.27	2311.38	1433.81	1150.89	1615.51	4069
TCONS_00039053	SL2.50ch12	-	66893231-66893899	669	248.618	328.907	90.5985	279.623	274.994	223.57	327.348	431.953
