# Supplementary material for: Genome-wide identification of long non-coding RNAs in tomato plants irradiated by neutrons followed by infection with Tomato yellow leaf curl virus
Source: PeerJ. 2019 Jan 28;7:e6286. doi: 10.7717/peerj.6286 (PMC6354667; doi:10.7717/peerj.6286)
Supplement: Table S2 — Expression profile of the identified lncRNAs in response to TYLCV infection was obtained. Green and red colors indicate down-regulated and up-regulated lncRNAs, respectively, which were selected by a p-value less than 0.05 and a log2( fold change ) more than 1. [file peerj-07-6286-s002.xlsx]

## Sheet: Table S2
Table S2. Expression profile of identified lncRNAs in response to TYLCV infection.
Expression profile of the identified lncRNAs in response to TYLCV infection was obtained. Green and red colors indicate down-regulated and up-regulated lncRNAs, respectively, which were selected by a p-value less than 0.05 and a log2(fold change) more than 1.
LncRNAs	Mock	TYLCV	log2(fold_change)	test_stat	p_value	q_value
TCONS_00022547	242.945	23.9195	-3.34437	-2.01044	0.0433	0.6885
TCONS_00004657	65.2479	12.4328	-2.39178	-1.40561	0.0459	0.6885
TCONS_00023405	83.3352	17.5111	-2.25066	-1.31426	0.0495	0.699975
TCONS_00005642	961.209	309.31	-1.6358	-2.57943	0.02115	0.641976
TCONS_00022578	52374.3	17303.3	-1.59781	-3.06078	0.0185	0.583707
TCONS_00031295	76345.1	27196.2	-1.48913	-2.7012	0.01795	0.583707
TCONS_00002043	306.475	124.439	-1.30033	-3.07941	0.00385	0.285058
TCONS_00000878	126.159	55.193	-1.19269	-2.05725	0.04135	0.6885
TCONS_00015762	326.177	153.928	-1.0834	-2.10925	0.04285	0.6885
TCONS_00028089	1580.12	747.974	-1.07897	-2.87423	0.00405	0.285058
TCONS_00027450	580.43	284.39	-1.02925	-2.22926	0.02835	0.6885
TCONS_00033116	821.985	422.227	-0.961094	-2.01614	0.04895	0.699975
TCONS_00029025	309.138	158.843	-0.960652	-2.12345	0.0353	0.6885
TCONS_00031293	12926.7	7440	-0.796982	-2.40474	0.0161	0.566596
TCONS_00024661	792.24	461.187	-0.780586	-2.20206	0.0262	0.684943
TCONS_00022498	21516.3	13100.8	-0.715772	-2.15252	0.03335	0.6885
TCONS_00030411	4140.56	2617.44	-0.661668	-2.0685	0.04135	0.6885
TCONS_00006606	3682.06	5924.5	0.686181	2.06991	0.04075	0.6885
TCONS_00023510	8420.81	13581.7	0.689631	2.10628	0.0327	0.6885
TCONS_00019873	5989.75	9718.8	0.698283	2.05211	0.0432	0.6885
TCONS_00031117	3974.45	6595.83	0.730797	2.20646	0.03045	0.6885
TCONS_00021237	91465.2	153753	0.749316	2.23663	0.02585	0.684943
TCONS_00037947	8940.23	15444.1	0.788672	2.19751	0.0261	0.684943
TCONS_00031296	5328.36	9572.82	0.845252	2.59586	0.0093	0.36051
TCONS_00006817	18900.7	34018.2	0.847868	2.65565	0.00905	0.36051
TCONS_00026344	1673.11	3012.89	0.848618	2.09951	0.03995	0.6885
TCONS_00019527	14179.9	25535.7	0.848665	2.67002	0.0076	0.352275
TCONS_00022033	17575.6	31716.2	0.851646	2.62711	0.00955	0.36051
TCONS_00000996	1423.3	2691.42	0.919131	2.17923	0.03225	0.6885
TCONS_00022168	5420.29	10328.7	0.930221	2.8204	0.0057	0.28975
TCONS_00013068	415.421	793.322	0.933334	2.16095	0.0365	0.6885
TCONS_00002310	1915.99	3659.96	0.933735	2.24507	0.02505	0.684943
TCONS_00023229	22794.8	43655.2	0.93745	2.79733	0.00515	0.28975
TCONS_00003437	42445.1	81694.8	0.944647	2.84373	0.00465	0.28975
TCONS_00010274	588.814	1142.46	0.95626	2.05402	0.0453	0.6885
TCONS_00004931	499.773	972.89	0.961005	2.03003	0.03995	0.6885
TCONS_00036414	44664.9	87958.6	0.977683	2.61018	0.00975	0.36051
TCONS_00034504	8603.86	17205.2	0.999786	2.71471	0.0077	0.352275
TCONS_00022385	4549.28	9336.08	1.03718	2.06145	0.04585	0.6885
TCONS_00013520	125.317	259.273	1.04889	2.10229	0.03985	0.6885
TCONS_00034731	15176.3	31454.4	1.05145	2.29418	0.02775	0.6885
TCONS_00006771	185581	393442	1.0841	3.4212	0.00065	0.0660833
TCONS_00020980	460833	988792	1.10142	2.30644	0.0453	0.6885
TCONS_00014283	706.98	1519.09	1.10346	2.10029	0.04315	0.6885
TCONS_00012140	2151.79	4643.35	1.10963	2.86078	0.0055	0.28975
TCONS_00035472	644.548	1392.44	1.11126	2.1038	0.0411	0.6885
TCONS_00006693	1106.72	2401.02	1.11735	3.35039	0.001	0.0915
TCONS_00004932	1308.62	2942.69	1.16909	2.48013	0.0176	0.583707
TCONS_00031608	659.998	1616.59	1.29242	2.19643	0.039	0.6885
TCONS_00031291	1374.38	3511.95	1.35349	4.16663	5e-05	0.0114375
TCONS_00036480	62622.1	175975	1.49062	2.43465	0.02175	0.641976
TCONS_00036466	63359	180603	1.5112	2.95037	0.0049	0.28975
TCONS_00003397	9576.63	33333.4	1.79938	3.77025	0.00055	0.0629062
TCONS_00036402	24312.6	88919.1	1.87079	2.27066	0.0378	0.6885
TCONS_00015731	765780	3104980	2.01958	3.82892	0.0003	0.053375
TCONS_00022667	29265.2	130806	2.16017	5.43399	5e-05	0.0114375
TCONS_00036415	349748	1746790	2.32032	4.17007	0.0005	0.0629063
TCONS_00003818	18828.5	34608.5	0.878206	1.98737	0.05075	0.699975
TCONS_00023958	3208.61	5170.77	0.68843	1.96749	0.05085	0.699975
TCONS_00028928	25089.6	16194.9	-0.631551	-1.94985	0.0521	0.699975
TCONS_00038376	455.598	1166.23	1.35602	2.01927	0.0532	0.699975
TCONS_00023132	519.47	5.3782	-6.59377	-4.43271	0.05325	0.699975
TCONS_00033664	477.462	892.963	0.903215	1.96157	0.05355	0.699975
TCONS_00035660	8326.48	13096	0.653349	1.93613	0.05355	0.699975
TCONS_00031768	115.84	50.241	-1.20519	-1.9681	0.0544	0.700229
TCONS_00026139	160.862	326.028	1.01917	1.9493	0.0551	0.700229
TCONS_00022741	931.41	1501.28	0.688707	1.90456	0.0567	0.701706
TCONS_00001475	4546.2	7872.28	0.792121	1.8962	0.05675	0.701706
TCONS_00029213	5275.57	8240.77	0.643453	1.89159	0.05855	0.71431
TCONS_00000809	12141.5	20077.1	0.725606	1.90344	0.05985	0.720562
TCONS_00024674	893.034	274.294	-1.70299	-2.13114	0.06225	0.739724
TCONS_00030867	105.945	441.67	2.05966	2.01189	0.06365	0.740687
TCONS_00034745	3250.25	5050.08	0.635753	1.85691	0.06395	0.740687
TCONS_00031752	95.4648	254.463	1.41442	1.9766	0.06515	0.745153
TCONS_00030415	533.712	339.229	-0.653801	-1.81522	0.06905	0.77334
TCONS_00006391	3249.73	4989.71	0.618636	1.81998	0.0695	0.77334
TCONS_00022599	4252.88	7276.28	0.774761	1.82104	0.07015	0.77334
TCONS_00032293	4298.27	2869.16	-0.583126	-1.79981	0.07205	0.781518
TCONS_00026311	15130.4	24257	0.680952	1.81216	0.0726	0.781518
TCONS_00020454	285.492	620.051	1.11894	1.82596	0.07625	0.802465
TCONS_00021885	651.813	1244.02	0.932484	1.80693	0.0763	0.802466
TCONS_00004007	441.878	875.411	0.986312	1.70308	0.08025	0.834418
TCONS_00025624	12986.8	19817.7	0.609747	1.72151	0.08375	0.843781
TCONS_00008113	2118.96	1110.44	-0.932221	-1.73704	0.084	0.843781
TCONS_00021095	976.789	1435.26	0.555191	1.71659	0.08495	0.843781
TCONS_00026517	1106.2	1622.46	0.552568	1.70862	0.0854	0.843781
TCONS_00038095	684.128	1525.34	1.15679	1.75052	0.08745	0.843781
TCONS_00025292	972.163	414.972	-1.22818	-1.82509	0.0875	0.843781
TCONS_00022730	2362.87	3842.49	0.701498	1.72139	0.08855	0.843781
TCONS_00028856	14006.7	8547.42	-0.712559	-1.71198	0.08865	0.843781
TCONS_00011541	4078.87	6107.97	0.582523	1.72314	0.08945	0.843781
TCONS_00030979	553.456	1014.83	0.874702	1.69176	0.0949	0.864974
TCONS_00004026	1247.5	2339.81	0.907354	1.7045	0.095	0.864974
TCONS_00036737	6556.46	9548.75	0.542395	1.66606	0.09585	0.864974
TCONS_00000781	565.225	1008.07	0.8347	1.65504	0.0965	0.864974
TCONS_00028868	136.251	62.8268	-1.11681	-1.70439	0.0976	0.864974
TCONS_00029165	63.7716	23.4928	-1.44069	-1.75951	0.09925	0.864974
TCONS_00020622	25842.5	38452.9	0.573349	1.62906	0.1001	0.864974
TCONS_00032657	3143.48	4839.07	0.622368	1.64641	0.1006	0.864974
TCONS_00012109	872.203	1362.62	0.643651	1.62731	0.10095	0.864974
TCONS_00031729	1814.95	963.643	-0.913356	-1.66008	0.10115	0.864974
TCONS_00029014	574.122	332.876	-0.786375	-1.65919	0.10355	0.872862
TCONS_00030767	475.003	841.051	0.824257	1.64586	0.1053	0.872862
TCONS_00029094	278.329	173.529	-0.681617	-1.63798	0.1064	0.872862
TCONS_00023227	2288.82	3353.8	0.551195	1.61612	0.1069	0.872862
TCONS_00028150	139148	210994	0.600576	1.60384	0.10745	0.872862
TCONS_00031975	17526.4	25669	0.550497	1.60105	0.10815	0.872862
TCONS_00006477	3027.47	4328.31	0.515692	1.61152	0.10875	0.872862
TCONS_00021245	4075.26	5847.48	0.520921	1.61627	0.10995	0.87482
TCONS_00031045	981.813	1594.42	0.69951	1.59467	0.11125	0.877532
TCONS_00035321	242.495	88.8399	-1.44868	-1.56174	0.1164	0.908409
TCONS_00017862	6077.58	8768.32	0.528802	1.56737	0.11715	0.908409
TCONS_00034743	706.062	414.848	-0.76721	-1.57395	0.1195	0.918845
TCONS_00027881	11269.9	16044.3	0.509591	1.56005	0.12085	0.921481
TCONS_00013226	25377.4	35530.1	0.485496	1.53482	0.1241	0.928517
TCONS_00038640	2626.84	1824.71	-0.525664	-1.52885	0.127	0.928517
TCONS_00008864	789.226	1269.27	0.685486	1.53774	0.12705	0.928517
TCONS_00038163	3431.7	5469.04	0.672366	1.50592	0.12895	0.928517
TCONS_00030440	90.8143	661.773	2.86535	1.59804	0.12905	0.928517
TCONS_00028218	1851.76	2954.64	0.674084	1.55008	0.12945	0.928517
TCONS_00023535	381.593	629.194	0.72147	1.54953	0.1302	0.928517
TCONS_00016704	3875.45	5635.15	0.54009	1.49263	0.1322	0.928517
TCONS_00001961	7267.12	5073.94	-0.518279	-1.49687	0.1327	0.928517
TCONS_00013328	1626.53	2391.84	0.556325	1.49906	0.1335	0.928517
TCONS_00002926	12940.9	18559	0.520175	1.49327	0.13375	0.928517
TCONS_00007480	174051	1853830	3.41292	1.79715	0.13395	0.928517
TCONS_00030067	1397.55	822.979	-0.763972	-1.45813	0.1358	0.934263
TCONS_00030215	369.595	638.85	0.789534	1.49324	0.1404	0.940631
TCONS_00032984	21075.5	29460.4	0.483211	1.46213	0.1406	0.940631
TCONS_00030807	577.946	954.682	0.724085	1.46811	0.142	0.940631
TCONS_00038723	17748.8	24416.3	0.460122	1.4473	0.1439	0.940631
TCONS_00015643	4156.46	5923.44	0.511081	1.46501	0.14585	0.940631
TCONS_00027341	10103.8	14849.1	0.555476	1.44576	0.1472	0.940631
TCONS_00004340	4171.48	5713.36	0.45378	1.43036	0.148	0.940631
TCONS_00035732	22678.8	31168.1	0.458725	1.43426	0.14805	0.940631
TCONS_00017685	1063.01	1721.71	0.695686	1.44056	0.15	0.940631
TCONS_00001935	3035.1	4222.11	0.47622	1.43955	0.15165	0.940631
TCONS_00030620	1788.06	2578.67	0.528232	1.42241	0.15335	0.940631
TCONS_00032852	2604.01	3811.67	0.549688	1.41919	0.15765	0.940631
TCONS_00005366	339.034	208.159	-0.703743	-1.39442	0.15965	0.940631
TCONS_00003304	5130.47	3723.1	-0.462588	-1.4108	0.1612	0.940631
TCONS_00018949	20.3702	55.8397	1.45483	1.43504	0.1612	0.940631
TCONS_00011503	3106.51	4255.41	0.454006	1.38117	0.1621	0.940631
TCONS_00026659	1220.74	2164.66	0.82638	1.42915	0.16245	0.940631
TCONS_00010459	4323.33	5897.11	0.447864	1.4111	0.16255	0.940631
TCONS_00021507	176.933	294.438	0.73476	1.4221	0.16315	0.940631
TCONS_00026031	421.657	621.708	0.560166	1.41342	0.1643	0.940631
TCONS_00011395	884.219	556.229	-0.668724	-1.40435	0.1652	0.940631
TCONS_00010131	1484.03	2075.93	0.48424	1.36925	0.16535	0.940631
TCONS_00016544	2804.88	3790.18	0.434325	1.35263	0.1658	0.940631
TCONS_00031997	266.033	402.737	0.59823	1.38995	0.1659	0.940631
TCONS_00029066	243.877	162.633	-0.584532	-1.35807	0.166	0.940631
TCONS_00009593	3054.68	4575.75	0.582987	1.37381	0.16665	0.940631
TCONS_00031198	919.403	1424.27	0.631457	1.39488	0.16705	0.940631
TCONS_00029909	25959.3	17943.7	-0.532776	-1.38861	0.1674	0.940631
TCONS_00037013	1786.79	1238.44	-0.528849	-1.37344	0.1677	0.940631
TCONS_00012574	8775.95	11892.8	0.438458	1.38255	0.16845	0.940631
TCONS_00030627	126.344	59.8837	-1.07712	-1.34967	0.1698	0.940631
TCONS_00015680	455.598	890.574	0.966973	1.38458	0.17015	0.940631
TCONS_00000250	242.825	372.099	0.615767	1.38134	0.17065	0.940631
TCONS_00011466	212.523	100.594	-1.07907	-1.35572	0.1734	0.946402
TCONS_00036829	32979.8	50318.5	0.609505	1.3504	0.17395	0.946402
TCONS_00022851	446.674	692.829	0.633278	1.37223	0.1748	0.946402
TCONS_00029222	200.977	129.867	-0.629997	-1.3533	0.17755	0.951921
TCONS_00023226	4497.94	6153.8	0.452214	1.33493	0.1779	0.951921
TCONS_00012769	1675.98	2400.81	0.518511	1.32287	0.17955	0.954403
TCONS_00032686	661.78	996.6	0.590664	1.32621	0.18045	0.954403
TCONS_00016666	1767.96	2669.88	0.594694	1.31237	0.1846	0.962559
TCONS_00037258	243848	348877	0.516733	1.32851	0.18515	0.962559
TCONS_00014410	5583.26	7853.69	0.492262	1.33081	0.18575	0.962559
TCONS_00027503	98.5247	171.956	0.803484	1.30811	0.1862	0.962559
TCONS_00007130	5047.33	6772.43	0.424153	1.30373	0.1881	0.963515
TCONS_00026008	95.0986	156.005	0.714097	1.28449	0.18995	0.963515
TCONS_00014328	9599.91	12953.1	0.432205	1.29409	0.1904	0.963515
TCONS_00037001	1265.67	1861.25	0.556372	1.31146	0.19125	0.963515
TCONS_00012183	1140.38	1709.7	0.584229	1.31178	0.19165	0.963515
TCONS_00000316	4482.36	6373.56	0.50784	1.28234	0.19395	0.964362
TCONS_00003105	232.05	142.855	-0.69988	-1.31089	0.1942	0.964362
TCONS_00014339	5137.89	6981.22	0.442302	1.30604	0.19605	0.964362
TCONS_00029964	2271.08	3102.25	0.449936	1.31012	0.19695	0.964362
TCONS_00012150	181.24	95.5131	-0.924132	-1.30006	0.1988	0.964362
TCONS_00019429	30404.7	41151.1	0.436636	1.28502	0.19935	0.964362
TCONS_00010196	545.172	358.046	-0.606567	-1.26104	0.19975	0.964362
TCONS_00010656	21679.7	28691.7	0.404288	1.27697	0.20025	0.964362
TCONS_00001932	418.732	142.263	-1.55746	-1.36158	0.2016	0.96578
TCONS_00020120	4626.55	6457.3	0.480992	1.25077	0.20425	0.968107
TCONS_00026530	332.686	480.76	0.531153	1.26886	0.20545	0.968107
TCONS_00027523	140.842	250.938	0.833253	1.25807	0.20655	0.968107
TCONS_00011687	1980.79	2676.65	0.434355	1.26323	0.2078	0.968107
TCONS_00007654	27.0752	77.9714	1.52597	1.31766	0.2095	0.968107
TCONS_00018977	2364.84	3478.71	0.556809	1.28367	0.20975	0.968107
TCONS_00025816	6503.39	8585.13	0.400648	1.25536	0.2102	0.968107
TCONS_00033261	1917.23	3451.76	0.848313	1.16657	0.21055	0.968107
TCONS_00005414	136.366	211.797	0.635198	1.23994	0.21205	0.96923
TCONS_00021189	940.118	1330.71	0.50128	1.24075	0.2141	0.96923
TCONS_00018858	146.025	51.0007	-1.51762	-1.31197	0.2146	0.96923
TCONS_00029206	731.181	463.21	-0.658562	-1.24425	0.21555	0.96923
TCONS_00010259	470.572	953.733	1.01917	1.26309	0.2167	0.96923
TCONS_00017524	1014.78	1429.07	0.493916	1.22315	0.21715	0.96923
TCONS_00021436	1502.9	2108.27	0.488305	1.21066	0.2206	0.97985
TCONS_00019145	5902.42	4339.92	-0.443638	-1.21126	0.2217	0.979978
TCONS_00029950	1565.54	2244.53	0.519756	1.21214	0.22325	0.982085
TCONS_00019531	693.349	400.153	-0.793032	-1.21169	0.2245	0.982859
TCONS_00014824	507.53	756.042	0.574972	1.22064	0.22575	0.983312
TCONS_00012052	171.375	278.164	0.698782	1.18699	0.22845	0.983312
TCONS_00021164	4573.08	3302.14	-0.469766	-1.18528	0.2296	0.983312
TCONS_00018895	1931.41	1378.8	-0.486245	-1.19421	0.23055	0.983312
TCONS_00022795	278.837	183.767	-0.601544	-1.19846	0.2318	0.983312
TCONS_00022731	9171.37	7073.68	-0.374676	-1.18221	0.23315	0.983312
TCONS_00021734	565.416	826.006	0.546838	1.172	0.2334	0.983312
TCONS_00021669	2260.75	3122.61	0.465947	1.19762	0.2338	0.983312
TCONS_00021537	342.278	190.707	-0.84381	-1.20608	0.23475	0.983312
TCONS_00035003	1482.45	1038.75	-0.513134	-1.18984	0.23535	0.983312
TCONS_00035716	341.011	219.899	-0.632977	-1.18973	0.2392	0.986024
TCONS_00009930	8521.3	11247.8	0.400496	1.18566	0.23935	0.986024
TCONS_00038480	19355.4	25004.6	0.369458	1.16434	0.24055	0.986024
TCONS_00026318	748.03	424.968	-0.815742	-1.15529	0.24125	0.986024
TCONS_00033009	332.612	609.222	0.873127	1.19255	0.24255	0.986024
TCONS_00010269	877.978	1364.12	0.635717	1.16692	0.24425	0.986024
TCONS_00037537	2214.51	3028.7	0.451712	1.14444	0.25045	0.986024
TCONS_00017149	385.548	543.494	0.495356	1.14065	0.2513	0.986024
TCONS_00023775	1294.57	1758.91	0.442214	1.15304	0.2519	0.986024
TCONS_00002302	3405.54	5055.91	0.570088	1.12955	0.25515	0.986024
TCONS_00033090	802.042	1373.14	0.775733	1.15605	0.25715	0.986024
TCONS_00020357	5581.87	7196.89	0.366623	1.12687	0.2572	0.986024
TCONS_00019502	2027.92	2615.68	0.367188	1.11584	0.25845	0.986024
TCONS_00033000	513.713	329.606	-0.640217	-1.11786	0.25885	0.986024
TCONS_00031883	22.2886	73.2676	1.71687	1.01975	0.2619	0.986024
TCONS_00018380	2166.98	3154.82	0.541873	1.1142	0.2626	0.986024
TCONS_00001042	764.892	1045.59	0.450988	1.1104	0.26295	0.986024
TCONS_00000531	1501.4	2090.54	0.477566	1.10984	0.2633	0.986024
TCONS_00027271	2536.04	3255.25	0.360191	1.12987	0.26365	0.986024
TCONS_00034730	5291.36	7049.27	0.413836	1.12036	0.26615	0.986024
TCONS_00039053	777.568	1143.03	0.555827	1.09457	0.2663	0.986024
TCONS_00017513	6.55386	40.9396	2.64308	0.625961	0.26855	0.986024
TCONS_00033906	1297.5	1814.04	0.483477	1.11066	0.2688	0.986024
TCONS_00034620	161.723	65.0345	-1.31425	-1.10913	0.2688	0.986024
TCONS_00033241	711.487	1008.78	0.503696	1.10277	0.2692	0.986024
TCONS_00038506	516.396	309.018	-0.740786	-1.087	0.2695	0.986024
TCONS_00019550	2709.27	3552.43	0.390904	1.10799	0.27065	0.986024
TCONS_00000976	41.1532	116.193	1.49745	0.778844	0.27145	0.986024
TCONS_00014148	16615.3	21093	0.344254	1.08664	0.27195	0.986024
TCONS_00025933	9171.61	11628	0.34236	1.0801	0.2721	0.986024
TCONS_00025184	3257.15	4517.05	0.471774	1.0982	0.274	0.986024
TCONS_00035743	369.009	267.502	-0.464108	-1.07156	0.2741	0.986024
TCONS_00007311	157.981	260.231	0.720036	1.10452	0.27445	0.986024
TCONS_00019786	1682.78	2190.01	0.380088	1.08445	0.27665	0.986024
TCONS_00023831	172.117	29.1664	-2.56101	-0.8261	0.278	0.986024
TCONS_00030471	395.86	561.542	0.504404	1.05938	0.27915	0.986024
TCONS_00005548	105.71	153.778	0.540736	1.08709	0.2794	0.986024
TCONS_00017548	239.766	176.287	-0.4437	-1.07206	0.281	0.986024
TCONS_00008146	2936.41	3857.78	0.393717	1.07617	0.28565	0.986024
TCONS_00013063	7706.19	9717.38	0.33455	1.05713	0.28655	0.986024
TCONS_00026489	1761.26	2275.76	0.369736	1.05763	0.28665	0.986024
TCONS_00029001	49.5952	8.65637	-2.51837	-0.807621	0.2873	0.986024
TCONS_00006635	4972.89	6327.99	0.347663	1.06429	0.28875	0.986024
TCONS_00033608	56027.2	72021.5	0.362302	1.03946	0.2897	0.986024
TCONS_00005370	89.9658	50.3589	-0.83713	-1.02128	0.2923	0.986024
TCONS_00028467	4554.98	6163.02	0.436192	1.04255	0.29545	0.986024
TCONS_00031850	5316.71	6671.29	0.327432	1.02494	0.2958	0.986024
TCONS_00028386	4605.32	6102.04	0.405991	1.05338	0.2971	0.986024
TCONS_00019056	1221.55	932.469	-0.389585	-1.02837	0.29795	0.986024
TCONS_00023702	4043.11	5078.25	0.328864	1.03056	0.3014	0.986024
TCONS_00019867	24.2103	57.1314	1.23866	1.04529	0.3021	0.986024
TCONS_00005441	826.293	1128.89	0.450176	1.03892	0.30225	0.986024
TCONS_00008299	4626.21	5930.62	0.358353	1.02485	0.3042	0.986024
TCONS_00033305	53312.7	67921.6	0.349391	1.03021	0.30575	0.986024
TCONS_00008753	55.2072	6.32769	-3.1251	-0.301046	0.3058	0.986024
TCONS_00019623	5606.63	7034.12	0.327237	1.02602	0.3061	0.986024
TCONS_00019818	91.5664	10.8703	-3.07443	-0.296165	0.30755	0.986024
TCONS_00005547	51.0227	90.0088	0.818928	1.02587	0.30785	0.986024
TCONS_00032841	285.046	99.6253	-1.51661	-0.945985	0.30785	0.986024
TCONS_00022240	2114.66	2772.35	0.390684	1.01893	0.3082	0.986024
TCONS_00035466	64488.2	86765.8	0.42809	0.9963	0.30865	0.986024
TCONS_00032802	435.067	305.774	-0.508773	-1.02346	0.3087	0.986024
TCONS_00028563	4672.25	5848.33	0.323907	1.01254	0.3091	0.986024
TCONS_00000130	637.803	875.58	0.457127	1.00199	0.31055	0.986024
TCONS_00012969	270.124	366.602	0.44059	1.01268	0.31535	0.986024
TCONS_00022099	10335.6	12883.8	0.317939	1.00347	0.31715	0.986024
TCONS_00012229	6.45804	43.7289	2.75942	0.41637	0.3182	0.986024
TCONS_00029365	8418.09	10456.1	0.312774	0.988162	0.3194	0.986024
TCONS_00003085	3577.6	4454.27	0.316197	0.981407	0.3208	0.986024
TCONS_00000201	3243.74	4146.38	0.354194	0.974905	0.32335	0.986024
TCONS_00003684	1399.69	1099.32	-0.348497	-0.977809	0.32455	0.986024
TCONS_00035863	68.9517	102.211	0.567895	0.973081	0.32495	0.986024
TCONS_00010934	266.208	361.271	0.440526	0.974095	0.325	0.986024
TCONS_00006731	514.342	152.52	-1.75373	-0.792135	0.32635	0.986024
TCONS_00030586	10377.9	12925.7	0.316723	0.965283	0.32955	0.986024
TCONS_00013937	3656.51	2896.61	-0.336104	-0.970015	0.3301	0.986024
TCONS_00026567	4899.89	6131.94	0.323593	0.967016	0.331	0.986024
TCONS_00026148	64.9022	112.865	0.798256	0.973989	0.3314	0.986024
TCONS_00032338	3225.81	4001.52	0.310887	0.963487	0.33365	0.986024
TCONS_00021523	779.272	1058.92	0.442401	0.960019	0.3338	0.986024
TCONS_00028606	64.1083	303.675	2.24395	0.731106	0.33575	0.986024
TCONS_00032555	1340.65	1056.87	-0.343132	-0.942332	0.33705	0.986024
TCONS_00026711	2722.34	3566.04	0.389475	0.943879	0.33915	0.986024
TCONS_00031292	7081.24	8728.91	0.301799	0.952163	0.3404	0.986024
TCONS_00033313	1465.52	1138.26	-0.364579	-0.946891	0.34065	0.986024
TCONS_00033674	1863.89	2522.72	0.436664	0.96291	0.34115	0.986024
TCONS_00038021	6077.03	4678	-0.377475	-0.95806	0.34135	0.986024
TCONS_00011831	2374.45	1830.63	-0.375257	-0.944727	0.3418	0.986024
TCONS_00032997	268.592	348.169	0.37437	0.948201	0.34195	0.986024
TCONS_00038091	1622.81	2185.71	0.429607	0.941874	0.3437	0.986024
TCONS_00020965	146.143	92.963	-0.652655	-0.942669	0.3454	0.986024
TCONS_00006404	167.256	340.684	1.02638	0.90837	0.34545	0.986024
TCONS_00000395	6215.15	7632.87	0.296436	0.934057	0.34735	0.986024
TCONS_00025899	1923.25	2606.55	0.438594	0.940828	0.34745	0.986024
TCONS_00004032	869.679	161.277	-2.43094	-0.23416	0.3492	0.986024
TCONS_00032909	8156.46	10054.8	0.301868	0.923285	0.35265	0.986024
TCONS_00018101	1528.86	1939.53	0.343245	0.919073	0.35285	0.986024
TCONS_00018340	2587.77	1994.59	-0.375615	-0.922309	0.3532	0.986024
TCONS_00012299	925.241	1267.72	0.454339	0.928129	0.3533	0.986024
TCONS_00000791	259.358	351.968	0.440501	0.927239	0.35415	0.986024
TCONS_00037964	679.442	889.274	0.388278	0.908687	0.35535	0.986024
TCONS_00038983	4270.64	5299.27	0.311343	0.92354	0.3554	0.986024
TCONS_00036357	61488.4	94377.3	0.618127	0.927071	0.3559	0.986024
TCONS_00016361	692.14	1035.92	0.581771	0.921044	0.35615	0.986024
TCONS_00009341	206.037	151.598	-0.442658	-0.93163	0.3566	0.986024
TCONS_00028698	1334.98	1776.72	0.4124	0.926146	0.3567	0.986024
TCONS_00027883	1021.7	829.65	-0.300394	-0.896916	0.35685	0.986024
TCONS_00005429	952.385	1297.01	0.445576	0.896691	0.3585	0.986024
TCONS_00037386	281.047	392.953	0.483548	0.894208	0.35855	0.986024
TCONS_00014295	53.9744	11.363	-2.24794	-0.453563	0.36265	0.986024
TCONS_00024976	4166.12	5453.8	0.38856	0.883403	0.3661	0.986024
TCONS_00002567	708.517	549.329	-0.367133	-0.893921	0.3675	0.986024
TCONS_00021188	939.248	1222.07	0.379749	0.907478	0.36785	0.986024
TCONS_00010083	45.2261	62.0812	0.457001	0.874633	0.3684	0.986024
TCONS_00021172	880.039	1136.01	0.368336	0.890782	0.3705	0.986024
TCONS_00003380	87.5352	135.157	0.626697	0.885867	0.3707	0.986024
TCONS_00005919	2561.69	2065.99	-0.310261	-0.892033	0.3714	0.986024
TCONS_00033669	36270.9	46418.4	0.355884	0.879707	0.372	0.986024
TCONS_00015523	1938.68	2364.45	0.286433	0.875784	0.3722	0.986024
TCONS_00021937	1111.12	903.937	-0.297714	-0.89739	0.3733	0.986024
TCONS_00019836	497.529	667.157	0.423247	0.87589	0.3736	0.986024
TCONS_00037009	3996.97	5116.76	0.356325	0.901364	0.3737	0.986024
TCONS_00023968	870.289	650.762	-0.419366	-0.888453	0.37405	0.986024
TCONS_00018924	46.0055	160.263	1.80056	0.757765	0.37525	0.986024
TCONS_00027469	88.3156	35.5316	-1.31357	-0.866943	0.37535	0.986024
TCONS_00017545	3409.28	4315.41	0.340031	0.891652	0.3759	0.986024
TCONS_00031181	1001.15	1285.7	0.360891	0.856429	0.37785	0.986024
TCONS_00036085	2638.03	3315.48	0.329755	0.869565	0.38065	0.986024
TCONS_00002782	366.215	498.582	0.445139	0.860015	0.38125	0.986024
TCONS_00019189	70199.7	95059.8	0.43737	0.882049	0.3818	0.986024
TCONS_00005814	6270.7	7735.76	0.302915	0.882695	0.38225	0.986024
TCONS_00035431	575.476	425.947	-0.434082	-0.879513	0.38315	0.986024
TCONS_00000759	107.862	74.6897	-0.530211	-0.890108	0.38335	0.986024
TCONS_00014282	949.311	382.231	-1.31244	-0.593783	0.38375	0.986024
TCONS_00006089	887.157	1178.14	0.409249	0.866451	0.3845	0.986024
TCONS_00010457	1637.68	2102.5	0.360454	0.861679	0.38455	0.986024
TCONS_00023259	452.081	595.416	0.397318	0.862187	0.3854	0.986024
TCONS_00038274	246.69	173.127	-0.510873	-0.861039	0.38555	0.986024
TCONS_00029204	110.282	72.3242	-0.608653	-0.880675	0.38785	0.986024
TCONS_00017484	300.298	411.019	0.452811	0.857224	0.39405	0.986024
TCONS_00027764	1512.52	1169.42	-0.371156	-0.847641	0.39405	0.986024
TCONS_00020437	1100.43	1437.1	0.385094	0.844488	0.39415	0.986024
TCONS_00035300	986.591	1231.03	0.319343	0.830318	0.3953	0.986024
TCONS_00002872	1773.88	1384.06	-0.357998	-0.845158	0.39575	0.986024
TCONS_00018777	60.7989	96.5261	0.666875	0.85136	0.39605	0.986024
TCONS_00014099	9885.02	11942.3	0.272764	0.850954	0.39635	0.986024
TCONS_00038942	3295.68	2608.96	-0.337102	-0.85297	0.39685	0.986024
TCONS_00027555	830.559	624.329	-0.411777	-0.836063	0.39945	0.986024
TCONS_00032966	6929.11	8318.68	0.263683	0.831006	0.4	0.986024
TCONS_00023620	1242.51	787.87	-0.657229	-0.843307	0.40015	0.986024
TCONS_00028605	3345.06	4039.71	0.272219	0.841266	0.40085	0.986024
TCONS_00031229	2513.28	1998.34	-0.330774	-0.827857	0.40415	0.986024
TCONS_00015520	3521.62	2880.39	-0.289977	-0.827868	0.40505	0.986024
TCONS_00025379	4960.24	6064.37	0.28995	0.830528	0.4064	0.986024
TCONS_00016927	2378.4	2901.33	0.286727	0.819875	0.4076	0.986024
TCONS_00014188	105.754	161.256	0.608642	0.835319	0.4078	0.986024
TCONS_00012505	4528.51	3712.76	-0.286545	-0.820468	0.4084	0.986024
TCONS_00010613	57484.7	76800.7	0.417941	0.811558	0.4103	0.986024
TCONS_00012697	2423.9	3053.34	0.333056	0.817726	0.41085	0.986024
TCONS_00007669	80.4659	110.268	0.454563	0.8204	0.4147	0.986024
TCONS_00005950	148.165	95.8696	-0.628058	-0.792594	0.4174	0.986024
TCONS_00018917	228.915	137.225	-0.738273	-0.777765	0.42065	0.986024
TCONS_00018044	3616.45	4572.54	0.338421	0.806811	0.421	0.986024
TCONS_00033301	307.789	409.427	0.411665	0.802067	0.4229	0.986024
TCONS_00027601	230.068	381.172	0.728379	0.808487	0.4231	0.986024
TCONS_00033977	2473.97	2036.03	-0.281071	-0.805425	0.4232	0.986024
TCONS_00035432	2000.17	1576.84	-0.34309	-0.191057	0.4252	0.986024
TCONS_00031581	589.183	472.285	-0.319057	-0.792689	0.4254	0.986024
TCONS_00016374	17704.3	21376.1	0.271901	0.788521	0.4256	0.986024
TCONS_00021954	145.601	186.52	0.357309	0.781246	0.4274	0.986024
TCONS_00015969	9662.17	11558.8	0.258578	0.778226	0.4289	0.986024
TCONS_00004395	18534.3	23100.3	0.317709	0.773243	0.43045	0.986024
TCONS_00018794	2911.64	3474.12	0.254813	0.790017	0.4317	0.986024
TCONS_00006866	25035	29730.1	0.247978	0.773393	0.4326	0.986024
TCONS_00033177	298.465	451.718	0.59786	0.788834	0.4336	0.986024
TCONS_00012396	3019.39	3728.22	0.304226	0.780888	0.43415	0.986024
TCONS_00001284	537.554	676.085	0.330797	0.767336	0.4374	0.986024
TCONS_00037155	2111.25	2650.38	0.328106	0.759718	0.4376	0.986024
TCONS_00017648	2945.38	1982.18	-0.571366	-0.747889	0.43925	0.986024
TCONS_00033895	35.0463	126.504	1.85185	0.593083	0.4402	0.986024
TCONS_00000086	507.581	637.6	0.329012	0.763805	0.44175	0.986024
TCONS_00013126	193.835	148.308	-0.386226	-0.770325	0.4427	0.986024
TCONS_00033440	7303.86	8644.16	0.243066	0.76581	0.4457	0.986024
TCONS_00000267	192.525	134.076	-0.521991	-0.735252	0.4472	0.986024
TCONS_00029724	554.792	441.356	-0.330004	-0.746652	0.44955	0.986024
TCONS_00010022	457.722	579.154	0.339476	0.748055	0.45035	0.986024
TCONS_00030485	921.169	722.198	-0.351071	-0.765541	0.45165	0.986024
TCONS_00003399	48.4411	33.4057	-0.536135	-0.245442	0.45205	0.986024
TCONS_00010427	83.3334	110.544	0.407654	0.738395	0.45595	0.986024
TCONS_00031775	214.402	293.844	0.45473	0.754693	0.4563	0.986024
TCONS_00008511	413.459	312.255	-0.405019	-0.753256	0.4576	0.986024
TCONS_00029148	109.996	67.5146	-0.704177	-0.732577	0.45815	0.986024
TCONS_00005461	996.056	1282.21	0.364339	0.736981	0.45845	0.986024
TCONS_00026035	144.232	185.466	0.362764	0.739188	0.46195	0.986024
TCONS_00010563	1042.34	1303.56	0.322629	0.722532	0.4631	0.986024
TCONS_00005299	2864.02	2435.72	-0.233691	-0.723359	0.464	0.986024
TCONS_00027067	3783.95	4583.79	0.276646	0.724418	0.4669	0.986024
TCONS_00014741	1296.24	1061.11	-0.288762	-0.716709	0.46755	0.986024
TCONS_00009418	58.7066	99.8721	0.766558	0.707564	0.4685	0.986024
TCONS_00035831	8973.11	10575.3	0.237019	0.719555	0.4709	0.986024
TCONS_00008047	3329.44	3935.64	0.241319	0.71441	0.47155	0.986024
TCONS_00011479	1382.97	1732.31	0.324925	0.715605	0.4729	0.986024
TCONS_00004377	634.185	526.258	-0.269135	-0.708435	0.47435	0.986024
TCONS_00019868	119.528	165.236	0.467187	0.714538	0.47465	0.986024
TCONS_00023850	5517.58	4709.79	-0.228371	-0.715786	0.4765	0.986024
TCONS_00024833	145.048	219.738	0.599249	0.706456	0.47765	0.986024
TCONS_00027424	168.478	223.304	0.406445	0.724842	0.47775	0.986024
TCONS_00026536	6141.06	5225.61	-0.232888	-0.700078	0.47965	0.986024
TCONS_00021236	141339	170196	0.268032	0.711399	0.48015	0.986024
TCONS_00007054	2427.21	2938.95	0.276002	0.697201	0.48205	0.986024
TCONS_00025033	2047.83	2491.25	0.282778	0.6988	0.48205	0.986024
TCONS_00031188	2741.71	3305.6	0.269836	0.690437	0.4821	0.986024
TCONS_00033132	500.147	413.393	-0.274839	-0.685228	0.48245	0.986024
TCONS_00003240	70.9195	42.399	-0.74215	-0.699197	0.4825	0.986024
TCONS_00011813	3375.85	3945.53	0.224967	0.698677	0.4826	0.986024
TCONS_00030713	8446.72	10256.7	0.280104	0.69457	0.48685	0.986024
TCONS_00022914	607.301	483.397	-0.329204	-0.691457	0.4879	0.986024
TCONS_00026790	2663.41	2131.01	-0.321738	-0.680091	0.48915	0.986024
TCONS_00000656	3594.36	4172.17	0.215063	0.679733	0.4902	0.986024
TCONS_00018939	3758.4	4469.03	0.249844	0.680448	0.49235	0.986024
TCONS_00005553	4449.71	5174.05	0.217581	0.674571	0.49945	0.986024
TCONS_00004148	200.784	147.766	-0.442333	-0.690113	0.5028	0.986024
TCONS_00019666	1193.82	896.3	-0.413537	-0.677665	0.50345	0.986024
TCONS_00003503	1054.17	844.684	-0.319619	-0.671622	0.50495	0.986024
TCONS_00030647	594.5	478.371	-0.313546	-0.650045	0.5063	0.986024
TCONS_00005795	125.697	177.815	0.500429	0.66028	0.50705	0.986024
TCONS_00023655	599.742	736.922	0.297168	0.653012	0.5093	0.986024
TCONS_00019989	4346.74	5055.64	0.217962	0.650001	0.51085	0.986024
TCONS_00004383	3401.94	2933.89	-0.213546	-0.655161	0.5116	0.986024
TCONS_00001332	4215.38	4967.91	0.236974	0.659216	0.512	0.986024
TCONS_00036374	2976.86	2506.83	-0.247931	-0.640293	0.51455	0.986024
TCONS_00017389	34.5094	19.6789	-0.810338	-0.643211	0.5149	0.986024
TCONS_00000414	635.964	529.821	-0.263439	-0.643809	0.51535	0.986024
TCONS_00037959	5236.96	6093.27	0.218488	0.650525	0.5157	0.986024
TCONS_00033681	11812.1	13609.6	0.204363	0.644709	0.51885	0.986024
TCONS_00034816	5958.99	5092.4	-0.226722	-0.649425	0.5192	0.986024
TCONS_00034185	915.495	760.53	-0.267547	-0.622732	0.5201	0.986024
TCONS_00000138	107.901	138.989	0.365254	0.645482	0.5207	0.986024
TCONS_00033107	78.8542	25.3008	-1.64	-0.325665	0.52075	0.986024
TCONS_00035659	3598.06	4323.33	0.264926	0.630675	0.5232	0.986024
TCONS_00004711	1292.98	1505.8	0.219825	0.626655	0.5243	0.986024
TCONS_00035810	3902.44	4566.21	0.226622	0.628667	0.5252	0.986024
TCONS_00022909	4178.15	4802.25	0.200847	0.628236	0.52605	0.986024
TCONS_00026203	30.3751	14.8803	-1.02949	-0.436166	0.52605	0.986024
TCONS_00030729	2264.32	1899.21	-0.253677	-0.634561	0.5265	0.986024
TCONS_00017539	51.6245	74.2545	0.524422	0.62992	0.5273	0.986024
TCONS_00026232	267.466	348.808	0.383079	0.642972	0.52785	0.986024
TCONS_00017169	1311.39	1567.02	0.256932	0.62112	0.529	0.986024
TCONS_00030683	2247.2	2688.93	0.258902	0.617235	0.5295	0.986024
TCONS_00009893	71.3557	47.7811	-0.578589	-0.63474	0.5309	0.986024
TCONS_00003160	1788.93	1504.36	-0.249948	-0.618936	0.531	0.986024
TCONS_00024633	70.7717	103.999	0.555326	0.611356	0.53115	0.986024
TCONS_00012423	2213.79	2581.63	0.221766	0.613974	0.53445	0.986024
TCONS_00013223	8446.58	7325.9	-0.205362	-0.618365	0.53585	0.986024
TCONS_00003610	573.775	703.077	0.293196	0.626416	0.5372	0.986024
TCONS_00032031	161.408	201.705	0.321534	0.619293	0.5381	0.986024
TCONS_00009634	3117.35	3654.06	0.229181	0.611021	0.5399	0.986024
TCONS_00030466	11925.7	13704.2	0.200547	0.603239	0.54005	0.986024
TCONS_00038312	4263.98	4918.77	0.206099	0.614853	0.54055	0.986024
TCONS_00005551	275.297	224.445	-0.294626	-0.60691	0.54155	0.986024
TCONS_00010143	46.1219	36.2447	-0.347679	-0.619327	0.54195	0.986024
TCONS_00009093	8267.14	9558.19	0.209349	0.614792	0.542	0.986024
TCONS_00022154	747.673	483.632	-0.628499	-0.607438	0.54305	0.986024
TCONS_00020814	975.493	1155.08	0.243787	0.612435	0.54315	0.986024
TCONS_00014282	260.662	323.127	0.309923	0.612823	0.5434	0.986024
TCONS_00003237	782.572	548.535	-0.512638	-0.592123	0.544	0.986024
TCONS_00020755	2935.22	3393.38	0.209255	0.608528	0.544	0.986024
TCONS_00008894	377.163	296.128	-0.348969	-0.58973	0.5476	0.986024
TCONS_00005798	7189.17	8215.4	0.192505	0.589686	0.54795	0.986024
TCONS_00030615	8294.46	9462.58	0.190085	0.592604	0.54975	0.986024
TCONS_00026327	2882.5	3367.06	0.224168	0.5901	0.5503	0.986024
TCONS_00010080	20335.2	17835.1	-0.189262	-0.58681	0.55105	0.986024
TCONS_00033191	52.2217	78.9021	0.595413	0.574238	0.5532	0.986024
TCONS_00011291	2921.21	3324.12	0.186405	0.578884	0.55465	0.986024
TCONS_00001936	9724.25	11077.5	0.187978	0.581625	0.5576	0.986024
TCONS_00034110	1231.6	1032.79	-0.253996	-0.576098	0.55805	0.986024
TCONS_00014714	1182.22	1365.14	0.207558	0.57375	0.5603	0.986024
TCONS_00012364	595.753	501.845	-0.247474	-0.578319	0.56085	0.986024
TCONS_00023126	2046.8	2349.87	0.199212	0.581407	0.56175	0.986024
TCONS_00034973	10030.9	11425.9	0.187863	0.584828	0.5626	0.986024
TCONS_00031597	1156.4	999.751	-0.209998	-0.578093	0.56385	0.986024
TCONS_00012976	812.03	673.641	-0.269552	-0.581843	0.5641	0.986024
TCONS_00030388	1222.69	1441.41	0.237425	0.570234	0.56535	0.986024
TCONS_00029724	95.0152	49.8126	-0.931646	-0.394712	0.5667	0.986024
TCONS_00001829	328.746	268.382	-0.292682	-0.573449	0.56905	0.986024
TCONS_00023080	17503.9	19809	0.178475	0.564053	0.5701	0.986024
TCONS_00038189	1768.07	2029.14	0.198689	0.577552	0.57085	0.986024
TCONS_00027542	233.07	322.81	0.469922	0.583353	0.57135	0.986024
TCONS_00005741	1453.91	1646.93	0.179834	0.56606	0.5738	0.986024
TCONS_00027199	1427.72	1707.59	0.258248	0.559647	0.5745	0.986024
TCONS_00034707	196.651	156.73	-0.327353	-0.562029	0.5771	0.986024
TCONS_00014125	118.259	161.691	0.451292	0.569541	0.5773	0.986024
TCONS_00005275	11005.9	12414.7	0.173773	0.541245	0.5801	0.986024
TCONS_00006114	1870.39	2171.78	0.215535	0.546427	0.5804	0.986024
TCONS_00023256	1014.52	887.756	-0.192556	-0.558176	0.58125	0.986024
TCONS_00032661	1390.73	1589.59	0.192817	0.553918	0.5832	0.986024
TCONS_00029033	68.5881	46.1367	-0.572043	-0.549279	0.5841	0.986024
TCONS_00027981	6101.95	6867.58	0.170531	0.539052	0.5844	0.986024
TCONS_00015561	37.5155	20.1575	-0.896171	-0.542157	0.5852	0.986024
TCONS_00034478	24786.5	28070.5	0.179502	0.540359	0.58535	0.986024
TCONS_00018957	551.364	473.508	-0.219615	-0.52771	0.58555	0.986024
TCONS_00009271	2965.61	3432.52	0.210941	0.543105	0.586	0.986024
TCONS_00002604	924.799	1143.53	0.306284	0.543987	0.5861	0.986024
TCONS_00023228	1626.96	1380.94	-0.236527	-0.544996	0.58655	0.986024
TCONS_00037777	691.755	822.389	0.249559	0.537916	0.58825	0.986024
TCONS_00014429	725.956	865.725	0.254027	0.517088	0.5929	0.986024
TCONS_00033731	244.098	292.709	0.262007	0.54692	0.5931	0.986024
TCONS_00015982	14832.2	16667.3	0.168292	0.530388	0.5945	0.986024
TCONS_00022692	448.992	518.453	0.207524	0.534293	0.59495	0.986024
TCONS_00021367	20692.5	23332.8	0.173252	0.52995	0.59675	0.986024
TCONS_00000798	951.893	766.007	-0.31344	-0.527786	0.5977	0.986024
TCONS_00004471	6733.1	6006.92	-0.164645	-0.518853	0.59965	0.986024
TCONS_00017558	180.966	149.151	-0.278942	-0.519367	0.60065	0.986024
TCONS_00032419	5169.98	5819.58	0.170758	0.522574	0.6007	0.986024
TCONS_00010610	403.047	533.571	0.404731	0.527401	0.60075	0.986024
TCONS_00014576	179.429	224.244	0.321654	0.525594	0.60265	0.986024
TCONS_00031628	7990.03	9204.57	0.20415	0.510339	0.6027	0.986024
TCONS_00004926	1153.5	1304.53	0.177513	0.529012	0.60275	0.986024
TCONS_00032552	1798.06	1605.42	-0.163487	-0.515864	0.60335	0.986024
TCONS_00031023	2160.87	2468.63	0.192102	0.510552	0.60435	0.986024
TCONS_00000693	2840.31	3187.79	0.166509	0.518373	0.608	0.986024
TCONS_00014607	688.76	824.182	0.258962	0.507349	0.60945	0.986024
TCONS_00017536	41.454	65.6614	0.663535	0.515139	0.6095	0.986024
TCONS_00028345	5131.01	5861.42	0.192008	0.500954	0.60995	0.986024
TCONS_00008453	8680.39	7757.7	-0.162131	-0.505398	0.61085	0.986024
TCONS_00030386	2434.4	2109.79	-0.20647	-0.50271	0.6111	0.986024
TCONS_00013289	48.8846	65.0753	0.412728	0.520872	0.6125	0.986024
TCONS_00001541	468.233	412.068	-0.184344	-0.497256	0.61575	0.986024
TCONS_00013857	2787.74	2420.11	-0.204022	-0.492178	0.6162	0.986024
TCONS_00007665	206.196	174.447	-0.241229	-0.495725	0.6167	0.986024
TCONS_00034711	348.682	303.022	-0.20249	-0.501695	0.6171	0.986024
TCONS_00019218	61235.2	73594.1	0.265228	0.495355	0.61895	0.986024
TCONS_00019192	176.141	218.366	0.310014	0.492772	0.6197	0.986024
TCONS_00034497	373.302	425.036	0.187243	0.481137	0.62145	0.986024
TCONS_00014107	884.152	1009.06	0.190641	0.489852	0.62155	0.986024
TCONS_00018962	196.293	163.07	-0.267522	-0.493033	0.6223	0.986024
TCONS_00025259	337.397	291.271	-0.212087	-0.475346	0.6253	0.986024
TCONS_00032574	2985.71	3360.34	0.170532	0.471068	0.6256	0.986024
TCONS_00028666	514.342	305.04	-0.753733	-0.451054	0.6261	0.986024
TCONS_00019809	279.58	324.564	0.21524	0.480916	0.6263	0.986024
TCONS_00019659	4334.19	4844.25	0.160512	0.478869	0.6283	0.986024
TCONS_00023841	1349.8	1556.65	0.205696	0.470577	0.62945	0.986024
TCONS_00025998	998.871	848.87	-0.234754	-0.480272	0.6297	0.986024
TCONS_00030327	3454.87	3839.49	0.152287	0.480197	0.63005	0.986024
TCONS_00021034	290.911	342.322	0.234773	0.474896	0.63335	0.986024
TCONS_00036314	2413.93	2042.6	-0.240977	-0.475156	0.634	0.986024
TCONS_00027387	2117.23	2458.32	0.215493	0.472476	0.6345	0.986024
TCONS_00033702	1464.75	1256.67	-0.221043	-0.480469	0.63515	0.986024
TCONS_00011695	130.797	90.828	-0.526117	-0.484428	0.63595	0.986024
TCONS_00020369	2289.99	2067.96	-0.147137	-0.46511	0.63595	0.986024
TCONS_00033564	2106.03	2363.83	0.166602	0.480219	0.63625	0.986024
TCONS_00023925	1045.75	923.219	-0.179791	-0.461437	0.6391	0.986024
TCONS_00030568	2059.34	1831.57	-0.169101	-0.469403	0.63935	0.986024
TCONS_00016275	15406.4	17066.9	0.147677	0.465	0.6394	0.986024
TCONS_00036630	3607.15	3200.78	-0.172433	-0.45376	0.6427	0.986024
TCONS_00038552	225.052	270.392	0.264791	0.462036	0.64345	0.986024
TCONS_00037997	517.339	593.152	0.197292	0.459219	0.64445	0.986024
TCONS_00025930	2614.31	2927.09	0.163034	0.452408	0.64715	0.986024
TCONS_00007538	2407.28	2167.17	-0.151591	-0.444699	0.6488	0.986024
TCONS_00004410	1947.07	1742.46	-0.160178	-0.452714	0.6489	0.986024
TCONS_00015350	1095.2	1265.04	0.207993	0.447228	0.6492	0.986024
TCONS_00001070	5151.37	5747.43	0.15796	0.456163	0.65	0.986024
TCONS_00005437	1433.14	1612.18	0.169836	0.446221	0.65125	0.986024
TCONS_00023444	1416.26	1728.49	0.287432	0.460171	0.65175	0.986024
TCONS_00034138	1082.02	951.083	-0.186084	-0.444985	0.65225	0.986024
TCONS_00036766	2968.51	3372.75	0.184185	0.429296	0.6561	0.986024
TCONS_00022964	6405.72	7074.13	0.143191	0.444875	0.6577	0.986024
TCONS_00001268	8253	9098.5	0.14071	0.44243	0.6578	0.986024
TCONS_00019096	166.924	209.81	0.329896	0.440225	0.658	0.986024
TCONS_00010745	3939.42	4434.98	0.170943	0.444264	0.65835	0.986024
TCONS_00029912	1020.19	1164.75	0.191177	0.432188	0.65835	0.986024
TCONS_00016684	5324.29	5870.21	0.140823	0.443825	0.65905	0.986024
TCONS_00000948	3233.47	2926.06	-0.144126	-0.435041	0.6603	0.986024
TCONS_00030992	3970.44	4425.7	0.156607	0.438146	0.6617	0.986024
TCONS_00016290	368.348	427.308	0.214207	0.443569	0.6619	0.986024
TCONS_00030643	1195.53	1358.59	0.184461	0.436985	0.6637	0.986024
TCONS_00038230	557.903	676.364	0.277785	0.433143	0.66385	0.986024
TCONS_00028203	995.96	1137.19	0.191319	0.428948	0.66495	0.986024
TCONS_00015434	1101.77	1246.04	0.177524	0.424923	0.665	0.986024
TCONS_00034906	3307.36	3636.85	0.13701	0.4312	0.66575	0.986024
TCONS_00036464	2122.37	2368.42	0.158249	0.427541	0.66765	0.986024
TCONS_00020181	1953.26	2218.85	0.183926	0.418617	0.66795	0.986024
TCONS_00005493	251.139	217.171	-0.209654	-0.421527	0.67015	0.986024
TCONS_00024548	2494.91	2256.51	-0.144892	-0.422698	0.6707	0.986024
TCONS_00024930	1306.39	1139.54	-0.197135	-0.418052	0.67115	0.986024
TCONS_00031795	465.434	562.036	0.272085	0.412563	0.6733	0.986024
TCONS_00014592	25732.7	28813.5	0.163144	0.41388	0.67385	0.986024
TCONS_00021680	324.984	374.698	0.205359	0.423741	0.67455	0.986024
TCONS_00003475	110.498	129.48	0.228703	0.418081	0.6768	0.986024
TCONS_00016076	6257.46	5724.09	-0.128531	-0.406078	0.67775	0.986024
TCONS_00026079	1606.28	1464.12	-0.133683	-0.410322	0.67805	0.986024
TCONS_00031863	206.577	236.229	0.193505	0.41083	0.67805	0.986024
TCONS_00000719	3691.69	4152.52	0.169705	0.401853	0.68105	0.986024
TCONS_00018983	2397.81	2660.53	0.149994	0.399076	0.6838	0.986024
TCONS_00002309	3681.71	3375.82	-0.125135	-0.393714	0.68435	0.986024
TCONS_00038153	3083.39	3378.66	0.131936	0.397328	0.68635	0.986024
TCONS_00012658	17027.2	18751.8	0.139192	0.405852	0.68765	0.986024
TCONS_00038537	1868.08	1667.31	-0.164034	-0.397039	0.6883	0.986024
TCONS_00022806	2040.42	2295.7	0.170068	0.398064	0.68855	0.986024
TCONS_00020656	6782.26	7417.64	0.129194	0.401823	0.6887	0.986024
TCONS_00024235	662.903	571.033	-0.215222	-0.391596	0.6909	0.986024
TCONS_00008479	863.911	960.656	0.153138	0.395046	0.6911	0.986024
TCONS_00000953	567.587	497.449	-0.190293	-0.391051	0.6937	0.986024
TCONS_00024286	31.4349	38.7837	0.303082	0.39108	0.6949	0.986024
TCONS_00031916	22165.4	24091.6	0.120216	0.379974	0.6965	0.986024
TCONS_00018896	146.99	188.597	0.359593	0.404063	0.6966	0.986024
TCONS_00021203	3604.05	3932.56	0.125849	0.382747	0.69755	0.986024
TCONS_00005751	5015.07	5471.34	0.125625	0.390633	0.6976	0.986024
TCONS_00004123	1499	1635.9	0.126082	0.391991	0.69825	0.986024
TCONS_00015136	8661.83	9945.04	0.199306	0.39088	0.6983	0.986024
TCONS_00034787	717.915	801.566	0.159008	0.384829	0.70015	0.986024
TCONS_00000834	3064.08	2749.95	-0.156046	-0.384799	0.70055	0.986024
TCONS_00004931	123.957	86.2613	-0.523051	-0.367324	0.70175	0.986024
TCONS_00031791	717.997	820.206	0.192009	0.378433	0.7021	0.986024
TCONS_00017485	299.813	359.854	0.263349	0.369411	0.70375	0.986024
TCONS_00016334	3494.73	3208.67	-0.123203	-0.382736	0.70595	0.986024
TCONS_00031828	5846.75	5380.87	-0.119796	-0.365387	0.70675	0.986024
TCONS_00033017	176.954	197.173	0.156081	0.371878	0.70835	0.986024
TCONS_00038294	3106.67	2852.08	-0.123354	-0.366502	0.70865	0.986024
TCONS_00038473	526.181	471.097	-0.159534	-0.367806	0.7089	0.986024
TCONS_00003355	1360.01	1602.79	0.236964	0.377921	0.70915	0.986024
TCONS_00017849	4660.97	5055.64	0.117263	0.36873	0.70985	0.986024
TCONS_00029443	834.618	937.152	0.167167	0.379299	0.71055	0.986024
TCONS_00021808	1114.71	1252.61	0.168273	0.370535	0.71125	0.986024
TCONS_00008734	282.55	323.372	0.194689	0.367522	0.71145	0.986024
TCONS_00011464	684.665	850.975	0.31372	0.374748	0.7117	0.986024
TCONS_00017483	505.662	578.626	0.194457	0.361442	0.71375	0.986024
TCONS_00032132	1277.42	1416.8	0.149398	0.360903	0.71395	0.986024
TCONS_00012540	622.377	702.476	0.17466	0.361096	0.71705	0.986024
TCONS_00001836	1597.62	1443.9	-0.14596	-0.352691	0.7171	0.986024
TCONS_00020388	40.642	30.6072	-0.409099	-0.376363	0.71725	0.986024
TCONS_00029871	1373.43	1520.47	0.146735	0.352483	0.7173	0.986024
TCONS_00029295	528.823	588.707	0.154766	0.353059	0.71905	0.986024
TCONS_00016381	32.0154	26.9743	-0.24718	-0.0658317	0.71975	0.986024
TCONS_00023064	3842.25	4316.27	0.167835	0.349502	0.72175	0.986024
TCONS_00021569	138.589	119.752	-0.21077	-0.353256	0.72225	0.986024
TCONS_00026197	1288.33	1396.02	0.115818	0.350208	0.7233	0.986024
TCONS_00010749	96.7737	83.6693	-0.209917	-0.346852	0.7236	0.986024
TCONS_00016235	1539.53	1727.32	0.166039	0.347591	0.7242	0.986024
TCONS_00005512	659.115	720.591	0.128651	0.343393	0.72575	0.986024
TCONS_00019979	306.468	361.383	0.237793	0.350638	0.72665	0.986024
TCONS_00015997	230.507	196.839	-0.227795	-0.352769	0.7272	0.986024
TCONS_00023361	1174.1	1280.33	0.12496	0.344093	0.7316	0.986024
TCONS_00019543	20797.2	22428.8	0.108965	0.343448	0.7319	0.986024
TCONS_00001380	428.46	370.948	-0.207944	-0.343905	0.73215	0.986024
TCONS_00032533	384.174	343.05	-0.163342	-0.334548	0.7343	0.986024
TCONS_00021792	815.562	720.189	-0.179419	-0.332503	0.7357	0.986024
TCONS_00004823	908.251	824.083	-0.140303	-0.320292	0.7374	0.986024
TCONS_00002008	502.69	443.229	-0.181615	-0.337775	0.73745	0.986024
TCONS_00031329	253.751	278.828	0.13596	0.333173	0.73925	0.986024
TCONS_00001548	1900.08	2071.81	0.124834	0.325203	0.74085	0.986024
TCONS_00001846	13757.8	14783.6	0.103741	0.325459	0.74085	0.986024
TCONS_00017196	452.771	497.255	0.135206	0.327441	0.74195	0.986024
TCONS_00015219	2173.49	2352.54	0.114204	0.321775	0.7426	0.986024
TCONS_00033265	141.212	168.532	0.255158	0.323467	0.74455	0.986024
TCONS_00005425	995.375	894.591	-0.154013	-0.309125	0.7452	0.986024
TCONS_00027750	2817.98	2592.57	-0.120275	-0.320142	0.7461	0.986024
TCONS_00038951	1066.64	965.712	-0.143409	-0.319163	0.7471	0.986024
TCONS_00022878	2325.86	2534.7	0.124051	0.316306	0.74945	0.986024
TCONS_00021380	259.201	295.5	0.189085	0.310783	0.7522	0.986024
TCONS_00018192	806.201	732.589	-0.138136	-0.312782	0.754	0.986024
TCONS_00001005	2382.92	2195.19	-0.118386	-0.317631	0.7544	0.986024
TCONS_00001033	2468.66	2248.62	-0.134691	-0.307497	0.75475	0.986024
TCONS_00016793	426.119	465.734	0.12825	0.310631	0.7554	0.986024
TCONS_00021084	25579.8	27447.8	0.101689	0.310246	0.756	0.986024
TCONS_00004569	2494.14	2677.33	0.102253	0.301664	0.7586	0.986024
TCONS_00008720	191.577	164.234	-0.222165	-0.309704	0.75905	0.986024
TCONS_00026407	1469.89	1351.91	-0.120714	-0.302397	0.7602	0.986024
TCONS_00007415	3063.31	3341.15	0.125254	0.309208	0.7606	0.986024
TCONS_00015216	740.252	806.934	0.124433	0.303897	0.76095	0.986024
TCONS_00017348	1439.76	1319.88	-0.125416	-0.297448	0.7613	0.986024
TCONS_00006663	37.2374	50.3574	0.435454	0.323884	0.762	0.986024
TCONS_00001488	3492.75	3746.84	0.101311	0.297228	0.7654	0.986024
TCONS_00035979	16.1603	24.7558	0.615317	0.286828	0.76635	0.986024
TCONS_00022752	419.646	381.06	-0.139153	-0.293192	0.76645	0.986024
TCONS_00002134	1206.76	1032.08	-0.225585	-0.270992	0.76695	0.986024
TCONS_00027423	204.939	228.16	0.154855	0.292612	0.76985	0.986024
TCONS_00022890	833.222	909.864	0.126951	0.288476	0.77235	0.986024
TCONS_00018836	110.785	99.671	-0.152522	-0.287746	0.77295	0.986024
TCONS_00022646	3348.38	3573.64	0.0939313	0.290562	0.7731	0.986024
TCONS_00031613	4517.24	4814.26	0.0918751	0.28523	0.77535	0.986024
TCONS_00036984	202.435	182.644	-0.148427	-0.289742	0.7758	0.986024
TCONS_00001680	915.399	1012.3	0.14516	0.287664	0.77595	0.986024
TCONS_00005010	743.052	806.739	0.118638	0.280766	0.7774	0.986024
TCONS_00028370	3785.53	4105.18	0.116948	0.268692	0.7799	0.986024
TCONS_00024686	91.0973	132.081	0.535942	0.297814	0.78195	0.986024
TCONS_00024578	2743.59	2553.65	-0.103501	-0.277694	0.7827	0.986024
TCONS_00011267	631.738	572.778	-0.141351	-0.268946	0.78445	0.986024
TCONS_00026135	200.75	217.601	0.116286	0.268763	0.78675	0.986024
TCONS_00021405	128.777	118.41	-0.121092	-0.260888	0.78715	0.986024
TCONS_00003216	7704.66	8429.67	0.129744	0.263929	0.79165	0.986024
TCONS_00010494	16617	15645.8	-0.0868816	-0.261246	0.79205	0.986024
TCONS_00008254	2288.75	2480.68	0.116175	0.261446	0.7925	0.986024
TCONS_00003023	1626.15	1491.7	-0.124504	-0.257938	0.79265	0.986024
TCONS_00015519	1255.89	1161.21	-0.113085	-0.263225	0.7934	0.986024
TCONS_00038742	526.827	481.197	-0.130704	-0.261713	0.79505	0.986024
TCONS_00008148	3621.5	3392.5	-0.0942391	-0.257106	0.7964	0.986024
TCONS_00028409	6920.01	7336.38	0.0842941	0.262313	0.7964	0.986024
TCONS_00018146	4535.33	4794.77	0.0802547	0.253459	0.7969	0.986024
TCONS_00020715	12162.5	11497.5	-0.0811274	-0.255399	0.7983	0.986024
TCONS_00038006	2098.65	1958.54	-0.0996812	-0.25189	0.7992	0.986024
TCONS_00000879	66.1137	58.5341	-0.175674	-0.253356	0.8005	0.986024
TCONS_00008067	7235.14	7651.97	0.0808113	0.255472	0.8027	0.986024
TCONS_00038347	12283.7	12988.5	0.0804873	0.246128	0.80285	0.986024
TCONS_00013382	1796.1	1918.32	0.0949699	0.242142	0.8043	0.986024
TCONS_00024651	484.869	562.382	0.213955	0.256696	0.8045	0.986024
TCONS_00014706	9258.73	8761.2	-0.0796866	-0.242212	0.80595	0.986024
TCONS_00033381	2396.78	2567.58	0.0993126	0.238938	0.8066	0.986024
TCONS_00025578	2794.36	2965.44	0.0857272	0.242094	0.80755	0.986024
TCONS_00035711	4440.48	4701.32	0.0823516	0.238494	0.80815	0.986024
TCONS_00036979	1178.74	1264.46	0.101272	0.241035	0.80815	0.986024
TCONS_00023736	453.435	503.359	0.15069	0.243733	0.8087	0.986024
TCONS_00034011	3102.28	3284.42	0.0823099	0.245187	0.8093	0.986024
TCONS_00007830	854.904	929.278	0.120348	0.23192	0.8107	0.986024
TCONS_00017877	3467.07	3271.41	-0.0838031	-0.24002	0.8119	0.986024
TCONS_00012851	3070.8	3293.98	0.101216	0.237913	0.8122	0.986024
TCONS_00022360	185.316	166.527	-0.154228	-0.23519	0.8124	0.986024
TCONS_00009506	2848.22	3035.19	0.0917231	0.23413	0.81255	0.986024
TCONS_00023331	61.9117	51.7402	-0.258926	-0.239845	0.81335	0.986024
TCONS_00010503	4329.08	4101.38	-0.0779534	-0.232277	0.8167	0.986024
TCONS_00008982	1246.02	1332.66	0.0969895	0.228105	0.8168	0.986024
TCONS_00013504	331.976	357.165	0.105515	0.231436	0.81795	0.986024
TCONS_00002431	4648.09	4360.52	-0.0921373	-0.229115	0.81875	0.986024
TCONS_00020778	1642.99	1555.86	-0.0786096	-0.225065	0.819	0.986024
TCONS_00019135	56.674	71.7566	0.340424	0.252144	0.8195	0.986024
TCONS_00036154	2646.91	2802.4	0.0823558	0.218376	0.8227	0.986024
TCONS_00033808	92556.8	101329	0.13063	0.217272	0.8233	0.986024
TCONS_00013354	2717.93	2876.05	0.0815828	0.216942	0.82395	0.986024
TCONS_00018053	3929.12	3732.48	-0.0740699	-0.220215	0.82435	0.986024
TCONS_00021762	347.464	321.646	-0.11139	-0.224834	0.8246	0.986024
TCONS_00014406	1246.28	1169.33	-0.0919499	-0.219403	0.8256	0.986024
TCONS_00035949	185.588	203.776	0.13488	0.219052	0.82945	0.986024
TCONS_00010207	1162.31	1238.71	0.0918488	0.208947	0.8296	0.986024
TCONS_00026111	395.809	348.462	-0.183806	-0.210141	0.82965	0.986024
TCONS_00034498	40.9186	56.6114	0.468334	0.228984	0.8299	0.986024
TCONS_00005949	487.329	525.241	0.108084	0.208708	0.83115	0.986024
TCONS_00029494	23564.1	24945.5	0.0821858	0.209473	0.8317	0.986024
TCONS_00022047	183.534	171.012	-0.101944	-0.212814	0.8319	0.986024
TCONS_00017174	12285.2	12877.5	0.0679335	0.209573	0.8336	0.986024
TCONS_00026657	30.0152	40.8877	0.445976	0.218052	0.83455	0.986024
TCONS_00014198	64.5136	70.1321	0.120472	0.202829	0.83575	0.986024
TCONS_00004440	136.304	157.244	0.206177	0.212868	0.83675	0.986024
TCONS_00004988	343.161	306.282	-0.164028	-0.197477	0.83785	0.986024
TCONS_00031079	2204.15	2331.72	0.0811712	0.200384	0.8397	0.986024
TCONS_00022477	1669.2	1745.83	0.06476	0.201134	0.8406	0.986024
TCONS_00029082	512.981	550.023	0.100586	0.194014	0.84465	0.986024
TCONS_00033131	607.713	581.52	-0.0635604	-0.193069	0.8462	0.986024
TCONS_00012181	979.858	929.183	-0.0766089	-0.191703	0.8472	0.986024
TCONS_00001597	13982.3	13397.3	-0.0616594	-0.19423	0.8479	0.986024
TCONS_00027295	1313.92	1236.85	-0.0872118	-0.193021	0.8481	0.986024
TCONS_00037541	621.328	668.145	0.104806	0.195173	0.8486	0.986024
TCONS_00016805	4045.74	3862.51	-0.0668633	-0.186857	0.8487	0.986024
TCONS_00025633	5796.96	6067.27	0.0657525	0.188617	0.8489	0.986024
TCONS_00020812	2297.05	2404.82	0.0661467	0.188539	0.8495	0.986024
TCONS_00013484	5155.34	5376.53	0.0606076	0.191608	0.8497	0.986024
TCONS_00035692	1041.32	991.897	-0.0701524	-0.184775	0.85035	0.986024
TCONS_00003270	362.707	341.713	-0.0860177	-0.182826	0.85285	0.986024
TCONS_00018501	3629.22	3816.78	0.0726966	0.183268	0.85355	0.986024
TCONS_00011856	1373.5	1298.86	-0.0806065	-0.183762	0.85395	0.986024
TCONS_00038260	510.583	545.19	0.0946132	0.184671	0.85715	0.986024
TCONS_00005363	753.193	787.834	0.0648727	0.171576	0.8591	0.986024
TCONS_00038546	257.511	279.042	0.115845	0.17532	0.85965	0.986024
TCONS_00010106	122.999	106.081	-0.213473	-0.177766	0.8614	0.986024
TCONS_00024723	1027.08	1077.08	0.0685749	0.174716	0.8614	0.986024
TCONS_00017687	1044.48	1086.62	0.0570534	0.166637	0.86485	0.986024
TCONS_00033023	306.262	317.808	0.0533876	0.164944	0.8668	0.986024
TCONS_00027605	1434.64	1366.73	-0.0699601	-0.168408	0.86725	0.986024
TCONS_00034833	843.967	886.602	0.0710998	0.172494	0.8675	0.986024
TCONS_00024754	48.7178	55.1473	0.178842	0.169046	0.86845	0.986024
TCONS_00006034	70.5464	74.9808	0.0879495	0.166467	0.8686	0.986024
TCONS_00025589	29644.8	30946.2	0.0619812	0.161549	0.86925	0.986024
TCONS_00019845	2385.56	2495.05	0.0647409	0.155146	0.8726	0.986024
TCONS_00021894	5268.95	5460.34	0.0514743	0.159578	0.87335	0.986024
TCONS_00038727	971.907	1017.44	0.06606	0.158396	0.8734	0.986024
TCONS_00038547	85.3293	90.0902	0.078328	0.156744	0.87345	0.986024
TCONS_00005791	997.871	957.531	-0.0595354	-0.157558	0.87365	0.986024
TCONS_00016112	9872.71	10228.6	0.0510912	0.158195	0.875	0.986024
TCONS_00014332	1687.35	1623.67	-0.0555045	-0.151228	0.87505	0.986024
TCONS_00037528	2444.44	2337.5	-0.064535	-0.157711	0.8756	0.986024
TCONS_00032323	1958.59	1875.55	-0.0625042	-0.147158	0.87715	0.986024
TCONS_00022590	299.398	282.634	-0.0831293	-0.153688	0.8782	0.986024
TCONS_00037446	339.3	358.771	0.0805019	0.140202	0.8813	0.986024
TCONS_00022598	11871.9	11467.4	-0.0500193	-0.149061	0.8824	0.986024
TCONS_00038270	2325.85	2513.31	0.111829	0.146686	0.88285	0.986024
TCONS_00009761	971.572	920.521	-0.0778701	-0.145983	0.8829	0.986024
TCONS_00034950	9341.44	9040.37	-0.0472634	-0.147387	0.8837	0.986024
TCONS_00004127	1204.83	1250.11	0.053222	0.147662	0.88455	0.986024
TCONS_00012276	1852.13	1930.95	0.0601224	0.148521	0.8846	0.986024
TCONS_00014150	325.389	341.76	0.0708194	0.14348	0.8853	0.986024
TCONS_00001053	273.022	287.036	0.0722178	0.139554	0.8856	0.986024
TCONS_00016454	927.19	969.64	0.0645841	0.1445	0.8856	0.986024
TCONS_00003388	517.194	562.382	0.120845	0.146222	0.88615	0.986024
TCONS_00018835	80.0478	69.1283	-0.211586	-0.15504	0.88725	0.986024
TCONS_00025099	3151.54	3030.21	-0.0566389	-0.137342	0.8876	0.986024
TCONS_00021989	8166.75	7902.78	-0.0474021	-0.141698	0.88785	0.986024
TCONS_00007459	56.511	53.3361	-0.0834204	-0.1367	0.88795	0.986024
TCONS_00017237	28349.4	29225.6	0.0439127	0.13729	0.8881	0.986024
TCONS_00033073	108.777	91.9501	-0.242446	-0.141788	0.88845	0.986024
TCONS_00009018	2742.03	2634.26	-0.0578489	-0.137347	0.88945	0.986024
TCONS_00017666	13556.4	13128.5	-0.0462676	-0.134829	0.8911	0.986024
TCONS_00001926	4033.08	3908.16	-0.0453941	-0.13641	0.89155	0.986024
TCONS_00016484	1059.86	1008.55	-0.0715853	-0.134282	0.89285	0.986024
TCONS_00013748	1012.24	1050.69	0.0537958	0.129045	0.8936	0.986024
TCONS_00023618	554.558	579.826	0.0642794	0.128674	0.8975	0.986024
TCONS_00025272	335.092	355.931	0.0870378	0.127474	0.89825	0.986024
TCONS_00005947	574.32	551.718	-0.0579225	-0.122302	0.9051	0.986024
TCONS_00023303	798.15	825.273	0.0482112	0.116961	0.9054	0.986024
TCONS_00005135	88.9515	95.8792	0.108199	0.117636	0.9055	0.986024
TCONS_00034314	4374.05	4494.23	0.0391036	0.115663	0.90585	0.986024
TCONS_00012049	4408.22	4292.78	-0.0382846	-0.119065	0.90605	0.986024
TCONS_00005567	1279.99	1324.79	0.0496282	0.116742	0.90645	0.986024
TCONS_00001385	3195.67	3286.59	0.0404714	0.116979	0.90775	0.986024
TCONS_00015173	2681.62	2766.38	0.0448984	0.110628	0.90855	0.986024
TCONS_00026236	1459.62	1503.81	0.0430323	0.112097	0.9109	0.986024
TCONS_00030521	2210.73	2284.68	0.047472	0.116894	0.9111	0.986024
TCONS_00030086	1543.85	1461.43	-0.0791515	-0.109161	0.91115	0.986024
TCONS_00036302	872.228	907.468	0.0571417	0.116589	0.9117	0.986024
TCONS_00034368	4354.09	4243.95	-0.0369619	-0.111275	0.91255	0.986024
TCONS_00033189	59.1442	54.2816	-0.123774	-0.116313	0.9131	0.986024
TCONS_00038372	710.42	679.184	-0.0648695	-0.107793	0.9131	0.986024
TCONS_00023479	1051.01	1082.19	0.0421652	0.105821	0.91335	0.986024
TCONS_00007381	13154.1	12846.5	-0.0341359	-0.104771	0.914	0.986024
TCONS_00014554	2013.29	1964.83	-0.0351526	-0.103542	0.9149	0.986024
TCONS_00024377	763.02	741.893	-0.04051	-0.10315	0.91555	0.986024
TCONS_00022231	1511.66	1556.94	0.0425817	0.101636	0.9159	0.986024
TCONS_00027343	1431.27	1463.66	0.0322798	0.101642	0.91625	0.986024
TCONS_00003913	5352.53	5476.12	0.0329326	0.103769	0.91635	0.986024
TCONS_00034919	2596.6	2652.9	0.0309453	0.0978604	0.91925	0.986024
TCONS_00036260	1099.47	1068.34	-0.0414373	-0.100731	0.9194	0.986024
TCONS_00029302	3788.02	3702.15	-0.0330782	-0.102682	0.91955	0.986024
TCONS_00017439	740.439	720.772	-0.0388364	-0.101734	0.92005	0.986024
TCONS_00015748	110.592	114.176	0.0460099	0.0951212	0.9205	0.986024
TCONS_00011769	430.861	447.833	0.0557386	0.0994571	0.9209	0.986024
TCONS_00029669	517.046	541.93	0.067813	0.0967447	0.92125	0.986024
TCONS_00027792	404.959	446.286	0.140192	0.102727	0.92135	0.986024
TCONS_00019528	77996.6	76250.1	-0.0326712	-0.0998138	0.92205	0.986024
TCONS_00024738	1361.94	1395.29	0.0349073	0.092507	0.9228	0.986024
TCONS_00005550	326.733	316.268	-0.0469613	-0.0991721	0.92365	0.986024
TCONS_00005504	523.623	508.409	-0.0425377	-0.0933702	0.9246	0.986024
TCONS_00032965	169.226	150.606	-0.16817	-0.0980951	0.9262	0.986581
TCONS_00022852	2088.17	2043.23	-0.0313912	-0.0929794	0.9278	0.987136
TCONS_00014461	504.108	489.803	-0.0415309	-0.0911481	0.929	0.987265
TCONS_00003375	1915.75	1878.9	-0.0280178	-0.084952	0.93085	0.987309
TCONS_00016351	2795.93	2862.65	0.0340246	0.0843612	0.9312	0.987309
TCONS_00000870	144.138	138.2	-0.0606962	-0.0813978	0.93275	0.987808
TCONS_00004234	912.787	934.903	0.0345383	0.0775041	0.9366	0.987827
TCONS_00015995	1201.94	1176.8	-0.0304999	-0.0770038	0.9376	0.987827
TCONS_00009893	55.9714	53.1563	-0.0744511	-0.077087	0.93785	0.987827
TCONS_00036040	897.543	916.26	0.0297763	0.0745518	0.93835	0.987827
TCONS_00027267	254.482	246.101	-0.0483111	-0.0713927	0.9416	0.987827
TCONS_00012182	193.67	208.748	0.108161	0.0736895	0.9418	0.987827
TCONS_00015874	325.285	318.415	-0.0307964	-0.0640826	0.9446	0.987827
TCONS_00037647	751.444	736.986	-0.0280279	-0.067399	0.94535	0.987827
TCONS_00032030	116.698	113.821	-0.0360157	-0.0689527	0.94635	0.987827
TCONS_00036926	1642.6	1610.89	-0.0281281	-0.0674158	0.94735	0.987827
TCONS_00023354	4882.28	4961.17	0.0231252	0.0661389	0.9476	0.987827
TCONS_00026077	457.739	467.51	0.030474	0.0639451	0.94795	0.987827
TCONS_00029274	1377.6	1406.43	0.0298766	0.0632711	0.9482	0.987827
TCONS_00020913	3394.66	3343.89	-0.0217433	-0.0602647	0.94885	0.987827
TCONS_00010041	601.786	592.102	-0.0234055	-0.0636262	0.9503	0.987827
TCONS_00007368	1019.94	1002.7	-0.0245959	-0.0595621	0.952	0.987827
TCONS_00031370	17374.1	17602.1	0.0188016	0.0592708	0.9522	0.987827
TCONS_00034601	111.921	116.827	0.0618961	0.0681306	0.9522	0.987827
TCONS_00025985	10202.1	10065.9	-0.0193958	-0.059863	0.9535	0.988055
TCONS_00023274	93.9818	92.1428	-0.0285094	-0.0510275	0.9553	0.9888
TCONS_00036618	5913.13	5838.93	-0.0182183	-0.0525493	0.9586	0.98912
TCONS_00031533	3622.12	3568.18	-0.0216439	-0.0510721	0.95885	0.98912
TCONS_00001283	891.205	905.45	0.0228783	0.0501893	0.95985	0.98912
TCONS_00009538	6522.58	6460.21	-0.0138615	-0.0436867	0.96365	0.98912
TCONS_00033050	1338.57	1321.99	-0.017984	-0.0453563	0.96395	0.98912
TCONS_00031872	2659.28	2689.33	0.0162083	0.0432079	0.9646	0.98912
TCONS_00004545	4273.11	4229.57	-0.0147744	-0.0430785	0.965	0.98912
TCONS_00030583	210.4	215.171	0.0323527	0.040746	0.96545	0.98912
TCONS_00027465	1370.85	1352.29	-0.0196711	-0.0428329	0.9659	0.98912
TCONS_00002054	1629.19	1613.64	-0.013831	-0.0381436	0.9673	0.98912
TCONS_00000766	281.645	278.209	-0.017709	-0.0385526	0.9675	0.98912
TCONS_00033271	105.703	108.023	0.0313164	0.0366733	0.96885	0.989166
TCONS_00029910	5797.65	5751.62	-0.0114984	-0.0362799	0.9702	0.989166
TCONS_00007581	678.098	669.474	-0.0184646	-0.0228685	0.9723	0.989166
TCONS_00038336	2239.57	2257.84	0.0117212	0.0340445	0.9725	0.989166
TCONS_00028281	1385.28	1395.22	0.0103169	0.0321083	0.97295	0.989166
TCONS_00015799	6934.48	6987.18	0.0109241	0.0339312	0.9741	0.989236
TCONS_00034517	5511.48	5474	-0.00984367	-0.0282024	0.97815	0.992077
TCONS_00015684	1162.65	1153.8	-0.0110251	-0.0266671	0.9794	0.992077
TCONS_00023267	1698.08	1709.7	0.00983544	0.0230556	0.98015	0.992077
TCONS_00019794	977.422	972.179	-0.00775962	-0.0193546	0.98185	0.992699
TCONS_00000783	626.734	628.227	0.0034328	0.00717261	0.986	0.994424
TCONS_00036133	1661.84	1655.31	-0.00567742	-0.0122246	0.988	0.994424
TCONS_00036909	1543.42	1535.24	-0.00766623	-0.0173842	0.989	0.994424
TCONS_00025402	2250.23	2256.13	0.00378182	0.00847197	0.9896	0.994424
TCONS_00025818	2125.91	2134.5	0.00582047	0.0143345	0.9902	0.994424
TCONS_00038569	542.711	543.79	0.00286552	0.00685398	0.99205	0.994424
TCONS_00013621	6226.36	6236.52	0.00235208	0.00735604	0.9922	0.994424
TCONS_00003192	1443.27	1446.2	0.00291887	0.00709992	0.99225	0.994424
TCONS_00003968	2878.9	2883.26	0.00217963	0.00661827	0.99495	0.996039
TCONS_00032274	1977.31	1975	-0.00168672	-0.00522218	0.99735	0.99735
