# Supplementary material for: Genome-wide identification of long non-coding RNAs in tomato plants irradiated by neutrons followed by infection with Tomato yellow leaf curl virus
Source: PeerJ. 2019 Jan 28;7:e6286. doi: 10.7717/peerj.6286 (PMC6354667; doi:10.7717/peerj.6286)
Supplement: Table S5 — Target mRNAs for each identified lncRNA are listed with blast results. [file peerj-07-6286-s005.xlsx]

## Sheet: Table S5
Table S5. List of target mRNAs for identified lncRNAs.
Target mRNAs for each identified lncRNA are listed with blast results.
LncRNA	Taregt mRNA	Query	Subject	Number of mismatches	Number of gap openings	Start of alignment in query	End of alignment in query	Start of alignment in subject	End of alignment in subject	Expect value	Bit score
TCONS_00035715	Solyc11g013130.2	100	204	0	0	4	207	377	174	2e-104	377
TCONS_00034088	Solyc11g007940.2	100	210	0	0	1	210	2154	2363	8e-108	388
TCONS_00035844	Solyc03g013610.1	95.19	104	5	0	1	104	104	1	2e-40	165
TCONS_00035844	Solyc04g024560.2	96.15	52	2	0	13	64	59	8	1e-16	86.1
TCONS_00035432	Solyc11g007940.2	100	218	0	0	1	218	2377	2160	3e-112	403
TCONS_00028088	Solyc08g076885.1	100	159	0	0	1	159	915	757	2e-79	294
TCONS_00003437	Solyc01g060240.3	100	233	0	0	1	233	746	514	2e-120	431
TCONS_00003216	Solyc01g010590.2	100	247	0	0	1	247	981	735	3e-128	457
TCONS_00003360	Solyc08g066990.3	100	43	0	0	208	250	3472	3430	7e-15	80.5
TCONS_00003818	Solyc01g112380.2	97.07	205	6	0	46	250	449	653	6e-95	346
TCONS_00003818	Solyc01g086860.3	100	148	0	0	46	193	148	1	3e-73	274
TCONS_00000871	Solyc08g066990.3	100	43	0	0	3	45	3430	3472	7e-15	80.5
TCONS_00023229	Solyc07g020800.3	100	261	0	0	1	261	1069	809	5e-136	483
TCONS_00026311	Solyc08g066540.3	100	259	0	0	1	259	906	648	6e-135	479
TCONS_00021237	Solyc06g007220.3	100	267	0	0	1	267	19	285	2e-139	494
TCONS_00021237	Solyc06g007210.3	91.39	267	18	3	2	266	58	321	2e-99	361
TCONS_00025092	Solyc07g052207.1	93.33	60	4	0	43	102	406	465	1e-17	89.8
TCONS_00020980	Solyc06g082140.3	100	269	0	0	1	269	511	243	2e-140	497
TCONS_00025094	Solyc07g052207.1	100	74	0	0	30	103	404	477	4e-32	137
TCONS_00028150	Solyc08g077710.3	100	260	0	0	1	260	475	216	2e-135	481
TCONS_00028150	Solyc08g077720.3	92.37	262	13	5	1	260	569	313	5e-101	366
TCONS_00015555	Solyc04g011540.3	100	275	0	0	1	275	959	685	8e-144	508
TCONS_00015305	Solyc04g006950.3	100	279	0	0	1	279	42	320	5e-146	516
TCONS_00019528	Solyc06g007220.3	100	279	0	0	1	279	378	100	5e-146	516
TCONS_00019528	Solyc06g007210.3	90.23	256	22	3	25	279	391	138	2e-90	331
TCONS_00008910	Solyc02g086460.3	100	280	0	0	1	280	6756	6477	1e-146	518
TCONS_00008910	Solyc02g086467.1	87.91	91	11	0	190	280	2795	2885	4e-23	108
TCONS_00008910	Solyc02g086467.1	91.94	62	5	0	110	171	2796	2857	5e-17	87.9
TCONS_00027341	Solyc08g008330.3	100	281	0	0	1	281	712	432	4e-147	520
TCONS_00021236	Solyc06g007210.3	100	282	0	0	1	282	53	334	1e-147	521
TCONS_00021236	Solyc06g007220.3	91.13	282	20	3	1	279	15	294	3e-104	377
TCONS_00021084	Solyc06g083540.3	100	107	0	0	177	283	1587	1481	2e-50	198
TCONS_00023064	Solyc07g008260.3	100	284	0	0	1	284	1833	1550	9e-149	525
TCONS_00030713	Solyc09g064850.3	100	151	0	0	135	285	630	480	7e-75	279
TCONS_00012658	Solyc03g097980.3	100	290	0	0	1	290	3439	3728	4e-152	536
TCONS_00012658	Solyc03g097970.3	100	290	0	0	1	290	736	447	4e-152	536
TCONS_00020468	Solyc06g068710.3	100	276	0	0	17	292	1129	854	2e-144	510
TCONS_00031628	Solyc10g009040.3	100	292	0	0	1	292	516	225	3e-153	540
TCONS_00030086	Solyc09g008205.1	100	295	0	0	1	295	28	322	7e-155	545
TCONS_00033162	Solyc01g017090.2	100	39	0	0	257	295	1	39	1e-12	73.1
TCONS_00038163	Solyc12g011440.2	100	251	0	0	1	251	251	1	2e-130	464
TCONS_00023620	Solyc07g052207.1	100	74	0	0	201	274	477	404	5e-32	137
TCONS_00022599	Solyc06g076470.3	100	303	0	0	1	303	1033	731	3e-159	560
TCONS_00036466	Solyc11g071710.2	100	196	0	0	80	275	660	465	8e-100	363
TCONS_00003355	Solyc01g056520.3	100	307	0	0	1	307	19	325	2e-161	568
TCONS_00031900	Solyc01g017090.2	96.49	57	2	0	1	57	57	1	3e-19	95.3
TCONS_00023718	Solyc07g053610.3	100	312	0	0	1	312	6986	7297	3e-164	577
TCONS_00000419	Solyc01g005590.2	100	313	0	0	1	313	9	321	7e-165	579
TCONS_00028467	Solyc08g082390.3	100	313	0	0	1	313	1241	929	7e-165	579
TCONS_00013226	Solyc03g117940.3	100	315	0	0	1	315	1250	936	6e-166	582
TCONS_00025177	Solyc07g053610.3	100	315	0	0	1	315	7295	6981	6e-166	582
TCONS_00014117	Solyc09g075090.1	98.48	132	2	0	1	132	749	880	7e-61	233
TCONS_00017567	Solyc11g021310.1	96	100	4	0	1	100	939	1038	9e-40	163
TCONS_00017567	Solyc11g044680.2	98.8	83	1	0	1	83	387	469	2e-35	148
TCONS_00017567	Solyc01g017235.1	97.56	82	2	0	1	82	155	236	4e-33	141
TCONS_00017567	Solyc02g011860.1	92.31	91	7	0	1	91	261	351	9e-30	130
TCONS_00023625	Solyc07g052310.1	100	180	0	0	63	242	1	180	6e-91	333
TCONS_00033090	Solyc10g045433.1	100	172	0	0	145	316	1355	1184	2e-86	318
TCONS_00010656	Solyc03g098470.3	100	318	0	0	1	318	711	394	1e-167	588
TCONS_00033305	Solyc10g074860.2	100	195	0	0	125	319	649	455	3e-99	361
TCONS_00038095	Solyc12g010310.2	100	207	0	0	112	318	1921	1715	6e-106	383
TCONS_00025184	Solyc07g053670.3	100	327	0	0	1	327	805	479	1e-172	604
TCONS_00038723	Solyc12g057110.2	100	326	0	0	1	326	1258	933	4e-172	603
TCONS_00034087	Solyc11g007940.2	100	329	0	0	1	329	1382	1710	1e-173	608
TCONS_00030466	Solyc09g020110.3	100	329	0	0	1	329	1155	827	1e-173	608
TCONS_00036415	Solyc11g069910.2	100	328	0	0	1	328	691	364	3e-173	606
TCONS_00022154	Solyc06g068710.3	100	331	0	0	1	331	795	1125	8e-175	612
TCONS_00026790	Solyc03g096210.2	91.71	205	13	3	1	205	239	39	2e-75	281
TCONS_00026790	Solyc08g078630.3	100	146	0	0	1	146	146	1	5e-72	270
TCONS_00026790	Solyc12g042715.1	93.18	88	6	0	73	160	187	100	9e-30	130
TCONS_00026790	Solyc12g042715.1	97.92	48	1	0	1	48	235	188	7e-16	84.2
TCONS_00028928	Solyc09g011750.3	99.4	332	0	2	1	332	2152	2481	2e-171	601
TCONS_00028928	Solyc09g011760.3	100	319	0	0	1	319	669	351	4e-168	590
TCONS_00028928	Solyc07g064110.3	100	35	0	0	216	250	3224	3190	3e-10	65.8
TCONS_00027881	Solyc08g069080.3	100	336	0	0	1	336	681	346	1e-177	621
TCONS_00035659	Solyc11g012290.2	100	336	0	0	1	336	1487	1152	1e-177	621
TCONS_00019666	Solyc04g071580.3	100	29	0	0	1	29	579	551	6e-07	54.7
TCONS_00031916	Solyc10g050860.2	100	340	0	0	1	340	1370	1031	8e-180	628
TCONS_00038021	Solyc12g009080.2	100	337	0	0	1	337	1042	706	4e-178	623
TCONS_00008113	Solyc02g070630.3	100	341	0	0	1	341	1020	680	2e-180	630
TCONS_00014328	Solyc04g051830.3	100	341	0	0	1	341	1542	1202	2e-180	630
TCONS_00025899	Solyc08g007590.3	100	65	0	0	280	344	1320	1256	6e-27	121
TCONS_00022598	Solyc06g076460.3	100	321	0	0	3	323	846	526	3e-169	593
TCONS_00031533	Solyc10g007700.3	100	345	0	0	1	345	1088	744	0	638
TCONS_00036402	Solyc11g069690.2	100	345	0	0	1	345	928	584	0	638
TCONS_00016361	Solyc04g076710.3	100	348	0	0	1	348	220	567	0	643
TCONS_00014410	Solyc04g056650.3	100	346	0	0	1	346	1677	1332	0	640
TCONS_00028345	Solyc08g080690.3	100	349	0	0	1	349	6305	6653	0	645
TCONS_00028345	Solyc08g080680.3	100	337	0	0	12	348	760	424	4e-178	623
TCONS_00014148	Solyc04g026350.3	100	350	0	0	1	350	400	51	0	647
TCONS_00033608	Solyc10g081370.2	100	284	0	0	32	315	573	290	1e-148	525
TCONS_00036766	Solyc12g008810.2	100	334	0	0	1	334	334	1	2e-176	617
TCONS_00036766	Solyc11g044455.1	91.67	132	11	0	67	198	135	4	7e-46	183
TCONS_00036766	Solyc03g118520.3	92.86	126	9	0	1	126	238	113	7e-46	183
TCONS_00036766	Solyc03g118520.3	88.16	76	5	4	222	296	73	1	6e-17	87.9
TCONS_00020120	Solyc06g060550.3	100	352	0	0	1	352	959	608	0	651
TCONS_00002431	Solyc01g105980.3	100	60	0	0	294	353	744	685	4e-24	111
TCONS_00002431	Solyc01g105980.3	100	34	0	0	233	266	744	711	1e-09	63.9
TCONS_00009930	Solyc03g033420.3	100	353	0	0	1	353	1123	771	0	652
TCONS_00027387	Solyc08g014080.3	100	354	0	0	1	354	1255	902	0	654
TCONS_00028386	Solyc08g081280.3	100	354	0	0	1	354	1903	1550	0	654
TCONS_00038144	Solyc12g011090.2	100	128	0	0	226	353	581	454	6e-62	237
TCONS_00023080	Solyc07g008470.3	100	355	0	0	1	355	843	489	0	656
TCONS_00012851	Solyc03g112565.1	100	43	0	0	314	356	471	429	1e-14	80.5
TCONS_00019543	Solyc06g007540.3	100	353	0	0	1	353	963	611	0	652
TCONS_00004932	Solyc01g106310.3	100	357	0	0	1	357	30	386	0	660
TCONS_00037009	Solyc12g014540.2	100	355	0	0	1	355	3163	2809	0	656
TCONS_00022033	Solyc06g065980.3	100	359	0	0	1	359	773	415	0	664
TCONS_00022033	Solyc06g066100.3	92.48	359	16	3	1	359	757	410	5e-142	503
TCONS_00009093	Solyc02g088930.3	100	360	0	0	1	360	960	601	0	665
TCONS_00009093	Solyc01g020374.1	93.75	64	3	1	112	175	684	622	4e-19	95.3
TCONS_00016666	Solyc04g080900.3	100	50	0	0	313	362	845	796	1e-18	93.5
TCONS_00038480	Solyc12g042900.2	100	199	0	0	3	201	199	1	2e-101	368
TCONS_00035732	Solyc11g013440.2	100	361	0	0	1	361	1251	891	0	667
TCONS_00037258	Solyc12g043165.1	100	340	0	0	1	340	452	113	8e-180	628
TCONS_00037258	Solyc12g043160.2	100	340	0	0	1	340	787	448	8e-180	628
TCONS_00025402	Solyc07g062270.3	100	40	0	0	327	366	1480	1441	5e-13	75
TCONS_00036414	Solyc11g069860.2	100	267	0	0	100	366	733	467	3e-139	494
TCONS_00002511	Solyc01g107200.3	100	369	0	0	1	369	433	65	0	682
TCONS_00000798	Solyc01g016410.3	100	371	0	0	1	371	1156	786	0	686
TCONS_00003023	Solyc01g007140.3	100	372	0	0	1	372	3182	2811	0	688
TCONS_00017237	Solyc05g012160.3	100	335	0	0	11	345	813	479	5e-177	619
TCONS_00017237	Solyc10g047610.2	90.16	244	22	2	32	275	1635	1876	8e-86	316
TCONS_00037980	Solyc12g008550.2	100	375	0	0	1	375	1862	1488	0	693
TCONS_00037980	Solyc12g008530.2	100	131	0	0	205	335	1	131	1e-63	243
TCONS_00019873	Solyc06g050320.3	100	376	0	0	1	376	1051	676	0	695
TCONS_00021164	Solyc06g005110.3	100	376	0	0	1	376	828	453	0	695
TCONS_00025099	Solyc07g052310.1	100	180	0	0	131	310	180	1	8e-91	333
TCONS_00026711	Solyc08g077540.2	100	378	0	0	1	378	698	321	0	699
TCONS_00016484	Solyc04g078670.3	100	379	0	0	1	379	2907	2529	0	701
TCONS_00026318	Solyc08g066620.3	99.59	245	1	0	1	245	113	357	3e-125	448
TCONS_00026318	Solyc04g055203.1	80.95	231	37	6	149	375	1752	1979	1e-43	176
TCONS_00008254	Solyc02g076840.3	100	380	0	0	1	380	4556	4177	0	702
TCONS_00001033	Solyc01g067490.3	100	381	0	0	1	381	2204	1824	0	704
TCONS_00014706	Solyc04g076080.3	100	381	0	0	1	381	1085	705	0	704
TCONS_00010610	Solyc03g097820.2	100	380	0	0	1	380	1805	1426	0	702
TCONS_00019429	Solyc05g056295.1	100	382	0	0	1	382	1216	835	0	706
TCONS_00019527	Solyc06g007210.3	100	254	0	0	1	254	390	137	6e-132	470
TCONS_00019527	Solyc06g007210.3	100	41	0	0	342	382	138	98	1e-13	76.8
TCONS_00019527	Solyc06g007220.3	90.23	256	22	3	1	254	353	99	3e-90	331
TCONS_00019527	Solyc06g007220.3	97.37	38	1	0	342	379	100	63	3e-10	65.8
TCONS_00009018	Solyc02g087940.3	100	383	0	0	1	383	1097	715	0	708
TCONS_00009018	Solyc02g087950.3	100	383	0	0	1	383	3525	3907	0	708
TCONS_00029669	Solyc09g089630.3	100	312	0	0	72	383	906	595	3e-164	577
TCONS_00031293	Solyc09g092760.2	100	383	0	0	1	383	587	205	0	708
TCONS_00037348	Solyc12g038340.2	100	278	0	0	106	383	2409	2132	3e-145	514
TCONS_00028218	Solyc08g078690.3	100	113	0	0	272	384	791	679	1e-53	209
TCONS_00037155	Solyc12g070152.1	100	53	0	0	40	92	1	53	3e-20	99
TCONS_00018501	Solyc05g010280.3	100	381	0	0	1	381	1548	1168	0	704
TCONS_00025985	Solyc08g014020.3	100	289	0	0	98	386	624	336	2e-151	534
TCONS_00036314	Solyc11g068610.2	100	316	0	0	1	316	1448	1133	2e-166	584
TCONS_00019145	Solyc05g052470.3	100	387	0	0	1	387	1497	1111	0	715
TCONS_00002910	Solyc01g005590.2	100	383	0	0	6	388	418	36	0	708
TCONS_00025292	Solyc09g064742.1	96.88	192	6	0	197	388	349	540	2e-87	322
TCONS_00025292	Solyc04g081700.3	93.75	192	4	1	197	388	345	528	3e-75	281
TCONS_00025292	Solyc06g051560.3	87.5	136	16	1	1	135	116	251	2e-37	156
TCONS_00025292	Solyc01g014730.2	90.8	87	4	3	197	279	934	1020	1e-24	113
TCONS_00026111	Solyc12g014070.2	97.89	190	3	1	1	189	55	244	4e-89	327
TCONS_00026111	Solyc09g064742.1	94.41	143	8	0	246	388	365	507	6e-57	220
TCONS_00026111	Solyc04g081700.3	91.61	143	4	2	246	388	361	495	5e-48	191
TCONS_00026111	Solyc11g065380.2	98.39	62	1	0	185	246	172	233	1e-23	110
TCONS_00035466	Solyc11g008510.2	100	386	0	0	1	386	667	282	0	713
TCONS_00009761	Solyc03g025270.3	100	358	0	0	32	389	3245	2888	0	662
TCONS_00005814	Solyc02g068230.3	100	389	0	0	1	389	687	299	0	719
TCONS_00017862	Solyc05g052690.3	100	390	0	0	1	390	1361	972	0	721
TCONS_00034973	Solyc11g068670.2	100	389	0	0	1	389	2151	1763	0	719
TCONS_00034973	Solyc11g068660.2	100	199	0	0	1	199	2455	2653	2e-101	368
TCONS_00023623	Solyc07g052250.3	100	237	0	0	155	391	360	124	2e-122	438
TCONS_00032909	Solyc10g009220.3	100	391	0	0	1	391	1895	1505	0	723
TCONS_00022730	Solyc06g083270.3	100	392	0	0	1	392	1293	902	0	725
TCONS_00029560	Solyc09g076010.3	100	394	0	0	1	394	5614	6007	0	728
TCONS_00009593	Solyc03g005830.3	100	395	0	0	1	395	2462	2068	0	730
TCONS_00027199	Solyc08g006260.2	100	164	0	0	232	395	2578	2415	6e-82	303
TCONS_00029274	Solyc09g064530.3	100	395	0	0	1	395	2126	1732	0	730
TCONS_00001475	Solyc01g088760.3	100	396	0	0	1	396	2036	2431	0	732
TCONS_00001475	Solyc01g088770.3	96.53	202	4	3	194	394	411	212	3e-90	331
TCONS_00001475	Solyc01g088770.3	100	122	0	0	1	122	511	390	1e-58	226
TCONS_00006404	Solyc02g080780.3	100	250	0	0	147	396	1817	1568	1e-129	462
TCONS_00013223	Solyc03g117900.3	100	394	0	0	1	394	680	287	0	728
TCONS_00033123	Solyc08g045620.1	97.92	48	1	0	86	133	309	356	9e-16	84.2
TCONS_00033123	Solyc08g045620.1	100	44	0	0	143	186	316	273	3e-15	82.4
TCONS_00011227	Solyc03g118090.3	100	397	0	0	1	397	2867	2471	0	734
TCONS_00025633	Solyc07g065640.3	100	397	0	0	1	397	723	327	0	734
TCONS_00029213	Solyc09g059620.3	100	399	0	0	2	400	553	155	0	737
TCONS_00030683	Solyc09g063070.3	100	400	0	0	1	400	1404	1005	0	739
TCONS_00031608	Solyc10g008730.3	99.59	242	0	1	106	346	242	1	5e-123	440
TCONS_00001961	Solyc01g098630.3	100	402	0	0	1	402	1311	910	0	743
TCONS_00007415	Solyc02g094350.3	100	389	0	0	1	389	921	533	0	719
TCONS_00007676	Solyc02g062390.3	100	370	0	0	32	401	642	273	0	684
TCONS_00017545	Solyc05g023763.1	100	33	0	0	157	189	429	397	4e-09	62.1
TCONS_00004988	Solyc01g107200.3	100	405	0	0	1	405	8	412	0	749
TCONS_00020181	Solyc06g062360.3	100	331	0	0	75	405	1671	1341	9e-175	612
TCONS_00017685	Solyc05g048810.3	100	298	0	0	1	298	1708	1411	2e-156	551
TCONS_00019845	Solyc06g048920.3	100	407	0	0	1	407	1705	1299	0	752
TCONS_00025379	Solyc07g061970.3	100	407	0	0	1	407	479	73	0	752
TCONS_00025379	Solyc07g061970.3	95.71	70	3	0	1	70	545	476	1e-24	113
TCONS_00025379	Solyc03g013308.1	99.04	104	1	0	1	104	121	18	7e-47	187
TCONS_00032657	Solyc10g005660.3	100	407	0	0	1	407	1378	972	0	752
TCONS_00034517	Solyc11g022540.2	100	401	0	0	7	407	3647	3247	0	741
TCONS_00000834	Solyc01g028930.3	100	407	0	0	1	407	1250	844	0	752
TCONS_00034478	Solyc11g020300.2	100	408	0	0	1	408	1932	1525	0	754
TCONS_00034816	Solyc11g065100.2	100	409	0	0	1	409	1082	674	0	756
TCONS_00013757	Solyc04g008200.3	100	285	0	0	126	410	3475	3759	4e-149	527
TCONS_00013757	Solyc04g008200.3	100	126	0	0	1	126	65	190	9e-61	233
TCONS_00013757	Solyc04g008200.3	97.56	41	1	0	16	56	39	79	7e-12	71.3
TCONS_00032984	Solyc10g018250.2	100	373	0	0	36	408	952	580	0	689
TCONS_00012697	Solyc03g098630.3	100	411	0	0	1	411	5556	5966	0	760
TCONS_00012697	Solyc03g098620.3	100	394	0	0	1	394	1699	1306	0	728
TCONS_00035794	Solyc11g018805.1	79.03	124	14	6	297	409	1100	978	6e-13	75
TCONS_00035794	Solyc11g018775.1	79.03	124	14	6	297	409	1100	978	6e-13	75
TCONS_00005429	Solyc02g021063.1	99.45	362	1	1	1	361	1577	1216	0	656
TCONS_00011479	Solyc03g121410.3	100	413	0	0	1	413	794	382	0	763
TCONS_00011479	Solyc06g062530.3	86.08	79	10	1	1	79	572	495	9e-16	84.2
TCONS_00033381	Solyc10g078160.2	100	404	0	0	10	413	1846	1443	0	747
TCONS_00036133	Solyc11g062280.2	100	272	0	0	142	413	607	336	6e-142	503
TCONS_00001332	Solyc01g073960.3	100	382	0	0	1	382	1978	1597	0	706
TCONS_00022806	Solyc06g084410.3	100	415	0	0	1	415	805	391	0	767
TCONS_00012396	Solyc03g083210.3	100	417	0	0	1	417	1781	1365	0	771
TCONS_00022099	Solyc06g067940.3	100	418	0	0	1	418	1036	619	0	773
TCONS_00031853	Solyc08g045620.1	97.92	48	1	0	286	333	356	309	9e-16	84.2
TCONS_00031853	Solyc08g045620.1	100	44	0	0	233	276	273	316	3e-15	82.4
TCONS_00001680	Solyc01g094840.3	100	420	0	0	1	420	1972	1553	0	776
TCONS_00020622	Solyc06g071910.3	100	416	0	0	1	416	1501	1086	0	769
TCONS_00009271	Solyc02g091290.3	100	421	0	0	1	421	1610	1190	0	778
TCONS_00023354	Solyc07g041020.3	100	421	0	0	1	421	1418	998	0	778
TCONS_00023354	Solyc07g041020.3	99.35	153	1	0	89	241	1479	1327	4e-74	278
TCONS_00023354	Solyc07g041020.3	98.91	92	1	0	1	92	1269	1178	3e-40	165
TCONS_00021367	Solyc06g009400.3	100	418	0	0	1	418	1143	726	0	773
TCONS_00021367	Solyc01g015000.3	97.49	359	9	0	60	418	923	565	3e-175	614
TCONS_00021367	Solyc06g009455.1	100	76	0	0	347	422	225	150	6e-33	141
TCONS_00000316	Solyc00g127670.2	100	424	0	0	1	424	1026	1449	0	784
TCONS_00000316	Solyc00g127660.3	100	287	0	0	1	287	642	356	3e-150	531
TCONS_00000316	Solyc00g127660.3	100	48	0	0	374	421	356	309	2e-17	89.8
TCONS_00010745	Solyc03g111370.3	99.23	392	2	1	1	392	1359	969	0	706
TCONS_00010745	Solyc03g111360.3	100	308	0	0	1	308	1955	2262	6e-162	569
TCONS_00012299	Solyc03g079920.3	100	417	0	0	8	424	2995	2579	0	771
TCONS_00014339	Solyc04g054180.3	100	425	0	0	1	425	1642	1218	0	785
TCONS_00029147	Solyc05g023700.1	93.22	59	4	0	90	148	95	153	7e-17	87.9
TCONS_00031188	Solyc09g090940.3	100	425	0	0	1	425	2070	2494	0	785
TCONS_00031188	Solyc09g090930.3	100	425	0	0	1	425	1756	1332	0	785
TCONS_00021885	Solyc06g062600.3	100	271	0	0	155	425	2184	1914	2e-141	501
TCONS_00027465	Solyc08g036560.2	99.76	416	0	1	2	416	416	1	0	761
TCONS_00010080	Solyc03g071590.3	100	427	0	0	1	427	1773	1347	0	789
TCONS_00036737	Solyc12g008550.2	100	427	0	0	1	427	1417	1843	0	789
TCONS_00036737	Solyc12g008530.2	100	131	0	0	112	242	131	1	1e-63	243
TCONS_00013236	Solyc03g118090.3	100	428	0	0	1	428	2419	2846	0	791
TCONS_00015982	Solyc04g054430.2	100	428	0	0	1	428	139	566	0	791
TCONS_00000295	Solyc09g098510.3	82.74	168	28	1	38	204	361	528	3e-35	148
TCONS_00000295	Solyc09g098510.3	81.62	136	23	2	1	135	565	699	4e-24	111
TCONS_00015643	Solyc04g015180.3	100	429	0	0	1	429	1242	814	0	793
TCONS_00018668	Solyc05g013790.3	100	338	0	0	1	338	94	431	1e-178	625
TCONS_00018668	Solyc05g013795.1	95.12	41	0	2	190	230	1	39	1e-09	63.9
TCONS_00019189	Solyc05g053080.2	100	325	0	0	105	429	354	30	2e-171	601
TCONS_00019189	Solyc05g053070.3	100	262	0	0	66	327	1	262	2e-136	484
TCONS_00036630	Solyc12g005770.2	100	368	0	0	1	368	2092	1725	0	680
TCONS_00037528	Solyc12g088420.2	100	426	0	0	1	426	1174	749	0	787
TCONS_00020715	Solyc06g073455.1	100	44	0	0	1	44	44	1	3e-15	82.4
TCONS_00020715	Solyc06g073460.3	100	35	0	0	393	427	803	769	3e-10	65.8
TCONS_00022168	Solyc11g022530.2	97.5	80	2	0	307	386	1354	1433	7e-32	137
TCONS_00016922	Solyc05g006440.3	100	428	0	0	1	428	1103	676	0	791
TCONS_00016922	Solyc04g015075.1	96.23	106	3	1	328	433	373	269	2e-42	172
TCONS_00018977	Solyc05g046300.3	100	296	0	0	1	296	1765	1470	3e-155	547
TCONS_00029950	Solyc09g005130.3	100	434	0	0	1	434	3879	3446	0	802
TCONS_00035810	Solyc04g054430.2	94.63	391	5	1	1	375	163	553	1e-168	592
TCONS_00035810	Solyc04g054430.2	100	29	0	0	407	435	549	577	8e-07	54.7
TCONS_00028698	Solyc09g008190.3	100	436	0	0	1	436	1111	676	0	806
TCONS_00016275	Solyc04g074550.3	100	435	0	0	1	435	1005	571	0	804
TCONS_00036618	Solyc12g005570.2	100	437	0	0	1	437	808	372	0	808
TCONS_00008453	Solyc02g079730.3	100	434	0	0	1	434	1959	1526	0	802
TCONS_00000531	Solyc01g007060.3	100	440	0	0	1	440	209	648	0	813
TCONS_00000996	Solyc01g066830.3	100	440	0	0	1	440	2212	1773	0	813
TCONS_00015350	Solyc04g007600.3	100	440	0	0	1	440	1791	1352	0	813
TCONS_00030992	Solyc09g076020.3	100	440	0	0	1	440	1433	994	0	813
TCONS_00032841	Solyc10g008220.3	100	258	0	0	184	441	2780	2523	4e-134	477
TCONS_00032841	Solyc10g008220.3	100	96	0	0	1	96	2876	2781	4e-44	178
TCONS_00036909	Solyc12g011180.2	100	306	0	0	134	439	2235	1930	8e-161	566
TCONS_00007054	Solyc02g089810.3	100	418	0	0	23	440	2509	2092	0	773
TCONS_00018340	Solyc05g007970.3	100	440	0	0	1	440	1310	871	0	813
TCONS_00001070	Solyc01g068030.3	100	443	0	0	1	443	768	326	0	819
TCONS_00001597	Solyc01g091800.3	100	443	0	0	1	443	1476	1034	0	819
TCONS_00012574	Solyc03g096960.3	100	396	0	0	46	441	740	345	0	732
TCONS_00009634	Solyc03g006420.3	100	74	0	0	371	444	4049	3976	8e-32	137
TCONS_00023736	Solyc07g053850.3	100	404	0	0	41	444	3275	2872	0	747
TCONS_00026327	Solyc08g066750.3	100	445	0	0	1	445	2182	1738	0	822
TCONS_00009506	Solyc02g094250.3	100	67	0	0	333	399	2214	2148	6e-28	124
TCONS_00020437	Solyc06g068280.3	100	208	0	0	1	208	208	1	2e-106	385
TCONS_00025998	Solyc08g014450.3	100	449	0	0	1	449	2211	1763	0	830
TCONS_00026344	Solyc08g067050.3	100	449	0	0	1	449	1664	1216	0	830
TCONS_00037537	Solyc12g088660.2	100	443	0	0	1	443	1265	823	0	819
TCONS_00026567	Solyc08g075730.3	100	450	0	0	1	450	1458	1009	0	832
TCONS_00030521	Solyc09g030360.2	100	70	0	0	382	451	1	70	1e-29	130
TCONS_00035809	Solyc04g054430.2	98.47	391	6	0	1	391	163	553	0	689
TCONS_00035809	Solyc04g054430.2	100	29	0	0	423	451	549	577	8e-07	54.7
TCONS_00003261	Solyc01g014270.3	100	382	0	0	1	382	960	579	0	706
TCONS_00024235	Solyc07g066370.3	100	453	0	0	1	453	963	511	0	837
TCONS_00026659	Solyc08g076885.1	93.67	316	15	4	81	395	757	1068	2e-131	468
TCONS_00006089	Solyc02g072100.3	100	454	0	0	1	454	1332	879	0	839
TCONS_00007830	Solyc02g066830.3	100	352	0	0	1	352	1604	1253	0	651
TCONS_00015799	Solyc04g025120.2	100	454	0	0	1	454	641	188	0	839
TCONS_00028409	Solyc08g081580.3	100	455	0	0	1	455	1770	1316	0	841
TCONS_00035711	Solyc11g013100.2	100	455	0	0	1	455	815	361	0	841
TCONS_00014607	Solyc04g072640.3	100	456	0	0	1	456	1469	1014	0	843
TCONS_00023267	Solyc07g025390.3	100	439	0	0	18	456	1666	1228	0	811
TCONS_00036374	Solyc11g069360.2	100	452	0	0	1	452	1996	1545	0	835
TCONS_00009488	Solyc02g094010.2	100	457	0	0	1	457	2391	2847	0	845
TCONS_00009488	Solyc02g094000.1	100	58	0	0	400	457	426	369	6e-23	108
TCONS_00020656	Solyc06g072580.3	100	455	0	0	1	455	1680	1226	0	841
TCONS_00020357	Solyc06g066100.3	100	458	0	0	1	458	867	410	0	846
TCONS_00020357	Solyc06g065980.3	89.95	428	31	4	42	458	841	415	1e-153	542
TCONS_00033808	Solyc10g085480.2	100	455	0	0	1	455	881	427	0	841
TCONS_00033808	Solyc10g083740.2	86.88	160	18	2	296	455	485	329	2e-43	176
TCONS_00010457	Solyc03g094030.3	100	461	0	0	1	461	1450	990	0	852
TCONS_00021669	Solyc06g052060.3	100	242	0	0	219	460	627	386	3e-125	448
TCONS_00022964	Solyc07g006960.3	100	464	0	0	1	464	935	472	0	857
TCONS_00022964	Solyc07g006950.3	100	406	0	0	1	406	2743	3148	0	750
TCONS_00025272	Solyc07g055215.1	100	123	0	0	289	411	2639	2517	5e-59	228
TCONS_00025272	Solyc07g055215.1	100	109	0	0	36	144	3795	3687	3e-51	202
TCONS_00025272	Solyc07g055215.1	100	80	0	0	210	289	3135	3056	4e-35	148
TCONS_00025272	Solyc07g055215.1	100	66	0	0	145	210	3285	3220	2e-27	122
TCONS_00025272	Solyc07g055215.1	100	56	0	0	409	464	1603	1548	8e-22	104
TCONS_00025272	Solyc07g055217.1	100	56	0	0	409	464	246	301	8e-22	104
TCONS_00025272	Solyc07g055217.1	100	32	0	0	208	239	98	129	2e-08	60.2
TCONS_00025272	Solyc09g090550.3	97.22	36	1	0	17	52	1501	1466	5e-09	62.1
TCONS_00033906	Solyc11g005110.2	100	447	0	0	18	464	2820	2374	0	826
TCONS_00023228	Solyc07g020790.3	100	393	0	0	73	465	2387	1995	0	726
TCONS_00021808	Solyc06g060380.3	100	466	0	0	1	466	5426	4961	0	861
TCONS_00022878	Solyc07g005710.3	100	418	0	0	50	467	603	186	0	773
TCONS_00012505	Solyc03g095410.3	100	468	0	0	1	468	3145	2678	0	865
TCONS_00037541	Solyc06g009520.3	85.19	135	16	4	137	269	2845	2977	3e-31	135
TCONS_00037541	Solyc12g021280.2	77.06	218	33	13	54	266	305	510	2e-23	110
TCONS_00033681	Solyc10g083490.2	100	469	0	0	1	469	2726	2258	0	867
TCONS_00032323	Solyc10g081360.2	100	201	0	0	270	470	755	555	2e-102	372
TCONS_00029365	Solyc09g065900.3	100	219	0	0	8	226	2100	1882	2e-112	405
TCONS_00029365	Solyc09g065900.3	100	161	0	0	309	469	1882	1722	3e-80	298
TCONS_00031828	Solyc10g047000.2	100	439	0	0	35	473	1631	1193	0	811
TCONS_00007130	Solyc02g090860.3	100	475	0	0	1	475	2025	1551	0	878
TCONS_00031198	Solyc09g091020.3	100	29	0	0	4	32	2703	2731	8e-07	54.7
TCONS_00018939	Solyc05g042030.3	100	353	0	0	124	476	1173	821	0	652
TCONS_00036154	Solyc11g064850.2	100	477	0	0	1	477	1798	1322	0	881
TCONS_00004545	Solyc01g100080.3	100	476	0	0	1	476	1333	858	0	880
TCONS_00010613	Solyc03g097900.3	100	473	0	0	1	473	1270	798	0	874
TCONS_00010613	Solyc06g072490.3	89.8	98	10	0	376	473	875	778	2e-28	126
TCONS_00027764	Solyc08g066980.3	100	478	0	0	1	478	1987	1510	0	883
TCONS_00016235	Solyc04g072880.3	99.4	333	1	1	1	332	1990	1658	7e-172	603
TCONS_00016235	Solyc04g072880.3	100	51	0	0	429	479	1665	1615	5e-19	95.3
TCONS_00016235	Solyc01g099310.3	100	45	0	0	429	473	1152	1108	1e-15	84.2
TCONS_00031229	Solyc09g091590.3	100	479	0	0	1	479	1337	859	0	885
TCONS_00000781	Solyc01g014270.3	100	388	0	0	93	480	579	966	0	717
TCONS_00000781	Solyc01g014270.3	100	93	0	0	1	93	411	503	2e-42	172
TCONS_00027295	Solyc08g007520.3	100	481	0	0	1	481	1368	1848	0	889
TCONS_00027295	Solyc08g007510.3	100	481	0	0	1	481	1132	652	0	889
TCONS_00031791	Solyc10g044720.2	100	233	0	0	214	446	1259	1027	3e-120	431
TCONS_00011856	Solyc03g025900.3	100	342	0	0	1	342	2880	3221	0	632
TCONS_00000719	Solyc01g010270.3	100	332	0	0	1	332	790	459	3e-175	614
TCONS_00003503	Solyc01g067273.1	100	59	0	0	346	404	2096	2038	2e-23	110
TCONS_00003503	Solyc01g067100.3	95	60	2	1	346	404	509	450	2e-18	93.5
TCONS_00003503	Solyc01g067277.1	98.08	52	1	0	353	404	202	151	7e-18	91.6
TCONS_00036085	Solyc11g040050.2	100	484	0	0	1	484	1467	984	0	894
TCONS_00024942	Solyc07g044760.3	100	485	0	0	1	485	3338	2854	0	896
TCONS_00025933	Solyc08g008210.3	100	485	0	0	1	485	1417	933	0	896
TCONS_00033440	Solyc10g079070.2	100	485	0	0	1	485	2083	1599	0	896
TCONS_00031975	Solyc10g054870.2	100	416	0	0	69	484	2347	1932	0	769
TCONS_00025816	Solyc08g006650.3	100	36	0	0	450	485	622	587	1e-10	67.6
TCONS_00027750	Solyc08g066700.3	100	488	0	0	1	488	1335	848	0	902
TCONS_00034314	Solyc11g012470.2	100	418	0	0	71	488	1964	1547	0	773
TCONS_00019989	Solyc06g053385.1	100	492	0	0	1	492	749	258	0	909
TCONS_00032574	Solyc10g086350.2	100	492	0	0	1	492	1347	856	0	909
TCONS_00032574	Solyc10g086335.1	100	492	0	0	1	492	5788	6279	0	909
TCONS_00011831	Solyc03g025480.3	100	489	0	0	1	489	807	319	0	904
TCONS_00012276	Solyc03g078390.3	100	493	0	0	1	493	4113	3621	0	911
TCONS_00020913	Solyc06g076250.3	100	493	0	0	1	493	8655	9147	0	911
TCONS_00020913	Solyc06g076260.3	100	452	0	0	42	493	1057	606	0	835
TCONS_00031045	Solyc09g082940.3	99.8	494	0	1	1	493	502	9	0	905
TCONS_00001380	Solyc01g087320.3	100	494	0	0	1	494	3857	3364	0	913
TCONS_00001380	Solyc01g087360.2	86.98	192	19	5	305	494	1646	1459	5e-54	211
TCONS_00001380	Solyc01g087360.2	81.82	242	32	6	1	241	1882	1652	2e-48	193
TCONS_00022240	Solyc06g071010.3	100	56	0	0	435	490	1521	1466	9e-22	104
TCONS_00031872	Solyc10g049360.2	100	494	0	0	1	494	1811	1318	0	913
TCONS_00032419	Solyc10g083910.2	100	494	0	0	1	494	900	407	0	913
TCONS_00037001	Solyc12g014440.2	100	494	0	0	1	494	1906	1413	0	913
TCONS_00022498	Solyc06g074720.3	100	497	0	0	1	497	1243	747	0	918
TCONS_00022498	Solyc11g066630.2	87.93	58	4	2	440	497	798	744	4e-10	65.8
TCONS_00022498	Solyc11g066620.2	87.93	58	4	2	440	497	2397	2451	4e-10	65.8
TCONS_00013354	Solyc03g119790.3	100	242	0	0	257	498	1726	1485	3e-125	448
TCONS_00008146	Solyc02g071170.3	100	118	0	0	1	118	882	765	3e-56	219
TCONS_00008146	Solyc02g071170.3	100	104	0	0	267	370	764	661	2e-48	193
TCONS_00009252	Solyc02g091040.3	100	134	0	0	332	465	32	165	4e-65	248
TCONS_00009252	Solyc02g091040.3	82.8	93	13	3	211	300	1	93	1e-14	80.5
TCONS_00030807	Solyc09g066120.3	100	499	0	0	1	499	2076	1578	0	922
TCONS_00030807	Solyc06g084000.3	78.74	174	22	12	335	499	1057	890	3e-21	102
TCONS_00011464	Solyc03g121210.3	99.26	135	0	1	368	502	3284	3151	2e-63	243
TCONS_00011464	Solyc03g121210.3	100	65	0	0	57	121	3344	3280	9e-27	121
TCONS_00007581	Solyc02g031980.3	99.39	330	1	1	1	329	1249	920	3e-170	597
TCONS_00013063	Solyc03g115630.3	100	500	0	0	1	500	2028	1529	0	924
TCONS_00013063	Solyc03g115630.3	92.61	176	9	4	149	323	2046	1874	1e-65	250
TCONS_00013063	Solyc03g115630.3	92.36	157	9	3	1	155	1861	1706	8e-57	220
TCONS_00038006	Solyc12g008910.2	100	503	0	0	1	503	1133	631	0	929
TCONS_00006391	Solyc02g080500.3	100	504	0	0	1	504	2120	1617	0	931
TCONS_00022231	Solyc06g069790.3	100	458	0	0	1	458	848	1305	0	846
TCONS_00011267	Solyc03g118660.3	100	502	0	0	1	502	1635	1134	0	928
TCONS_00033669	Solyc10g083280.3	100	503	0	0	1	503	991	489	0	929
TCONS_00010207	Solyc03g063970.3	100	506	0	0	1	506	1239	734	0	935
TCONS_00020227	Solyc06g063060.3	100	92	0	0	274	365	752	661	9e-42	171
TCONS_00038091	Solyc12g010150.2	100	376	0	0	1	376	783	408	0	695
TCONS_00038091	Solyc12g010150.2	100	50	0	0	457	506	409	360	2e-18	93.5
TCONS_00018983	Solyc05g047420.3	100	507	0	0	1	507	2052	1546	0	937
TCONS_00031117	Solyc09g089670.3	100	477	0	0	31	507	1053	577	0	881
TCONS_00023831	Solyc09g064742.1	97.16	211	6	0	1	211	556	346	6e-98	357
TCONS_00023831	Solyc04g081700.3	94.31	211	4	1	1	211	544	342	1e-85	316
TCONS_00023831	Solyc09g064750.2	94.51	91	5	0	401	491	511	421	7e-33	141
TCONS_00023831	Solyc01g014730.2	90.32	93	4	4	126	214	1020	929	1e-25	117
TCONS_00004901	Solyc01g105710.3	100	488	0	0	23	510	1	488	0	902
TCONS_00004901	Solyc01g105710.3	95.52	67	2	1	222	287	154	220	2e-22	106
TCONS_00004901	Solyc01g105710.3	95.52	67	2	1	176	242	200	265	2e-22	106
TCONS_00017877	Solyc05g052920.3	100	59	0	0	450	508	1751	1693	2e-23	110
TCONS_00025589	Solyc07g064960.2	100	511	0	0	1	511	1269	1779	0	944
TCONS_00025589	Solyc07g064950.3	100	511	0	0	1	511	2170	1660	0	944
TCONS_00012769	Solyc03g111250.3	100	512	0	0	1	512	2368	1857	0	946
TCONS_00024578	Solyc07g009490.3	100	512	0	0	1	512	2164	1653	0	946
TCONS_00010494	Solyc03g095730.3	100	54	0	0	310	363	321	268	1e-20	100
TCONS_00010503	Solyc03g096000.3	100	510	0	0	1	510	5747	5238	0	942
TCONS_00010503	Solyc05g052510.3	82.84	169	15	8	355	510	5413	5246	2e-32	139
TCONS_00005642	Solyc02g063440.3	100	401	0	0	114	514	1	401	0	741
TCONS_00021523	Solyc06g042950.3	100	514	0	0	1	514	2372	1859	0	950
TCONS_00021894	Solyc06g062760.3	100	72	0	0	443	514	441	370	1e-30	134
TCONS_00006313	Solyc02g079330.3	100	515	0	0	1	515	2617	2103	0	952
TCONS_00006313	Solyc02g079350.3	94.1	525	20	3	1	515	1947	1424	0	787
TCONS_00006313	Solyc02g079310.2	100	57	0	0	459	515	1249	1193	2e-22	106
TCONS_00013621	Solyc04g005330.3	100	514	0	0	1	514	2230	1717	0	950
TCONS_00010563	Solyc03g097240.3	100	410	0	0	1	410	1765	1356	0	758
TCONS_00023841	Solyc07g055695.1	99.78	455	0	1	1	455	1266	813	0	833
TCONS_00017348	Solyc05g013790.3	100	308	0	0	212	519	431	124	7e-162	569
TCONS_00017348	Solyc05g013795.1	95.12	41	0	2	320	360	39	1	2e-09	63.9
TCONS_00030729	Solyc09g065130.3	100	519	0	0	1	519	2559	2041	0	959
TCONS_00034368	Solyc11g013130.2	100	519	0	0	1	519	48	566	0	959
TCONS_00038951	Solyc12g098380.2	100	272	0	0	241	512	2543	2272	8e-142	503
TCONS_00001836	Solyc01g096910.3	100	521	0	0	1	521	1999	1479	0	963
TCONS_00016374	Solyc04g076850.3	100	519	0	0	1	519	1780	1262	0	959
TCONS_00029912	Solyc09g098340.3	100	521	0	0	1	521	4564	4044	0	963
TCONS_00010402	Solyc03g083680.1	100	315	0	0	162	476	1	315	1e-165	582
TCONS_00035003	Solyc11g069080.2	100	521	0	0	1	521	1259	739	0	963
TCONS_00008982	Solyc02g087310.3	100	524	0	0	1	524	1712	1189	0	968
TCONS_00023476	Solyc07g044760.3	100	524	0	0	1	524	2678	3201	0	968
TCONS_00035472	Solyc11g008590.2	100	295	0	0	230	524	1339	1045	1e-154	545
TCONS_00000395	Solyc01g005330.3	100	524	0	0	1	524	2629	2106	0	968
TCONS_00000395	Solyc05g017980.3	76.95	295	47	14	14	295	2717	2431	4e-35	148
TCONS_00000395	Solyc04g008040.3	75.19	270	52	9	37	302	2234	1976	2e-24	113
TCONS_00025930	Solyc08g008160.3	100	357	0	0	171	527	1332	976	0	660
TCONS_00022385	Solyc06g073230.3	100	526	0	0	1	526	2274	1749	0	972
TCONS_00005567	Solyc02g062100.3	100	516	0	0	1	516	1735	1220	0	953
TCONS_00005567	Solyc02g062100.3	92	75	6	0	41	115	1616	1542	3e-22	106
TCONS_00005567	Solyc02g062100.3	92	75	6	0	120	194	1695	1621	3e-22	106
TCONS_00031023	Solyc09g082540.3	100	527	0	0	1	527	1587	1061	0	974
TCONS_00000910	Solyc01g058100.2	100	253	0	0	76	328	253	1	3e-131	468
TCONS_00005275	Solyc01g111560.3	100	530	0	0	1	530	1295	766	0	979
TCONS_00031850	Solyc10g047360.2	100	462	0	0	68	529	1140	679	0	854
TCONS_00006114	Solyc02g072510.3	100	433	0	0	1	433	1924	1492	0	800
TCONS_00028203	Solyc08g078480.3	100	321	0	0	1	321	470	150	5e-169	593
TCONS_00023968	Solyc07g062590.3	100	199	0	0	336	534	1257	1059	3e-101	368
TCONS_00008067	Solyc02g069950.3	100	535	0	0	1	535	1725	1191	0	989
TCONS_00001385	Solyc01g087430.3	100	536	0	0	1	536	3072	2537	0	990
TCONS_00001385	Solyc01g087332.1	88.46	208	22	1	329	536	385	180	1e-65	250
TCONS_00001385	Solyc01g087360.2	87.86	206	23	2	331	536	1646	1443	7e-63	241
TCONS_00001385	Solyc01g087400.3	90.07	141	12	1	398	536	1943	1803	4e-45	182
TCONS_00001385	Solyc01g087330.3	88.16	152	16	1	385	536	164	15	2e-44	180
TCONS_00001385	Solyc01g087420.3	90.23	133	13	0	404	536	3491	3359	7e-43	174
TCONS_00002420	Solyc01g105710.3	100	536	0	0	1	536	548	13	0	990
TCONS_00002420	Solyc01g105710.3	95.52	67	2	1	284	349	220	154	3e-22	106
TCONS_00002420	Solyc01g105710.3	95.52	67	2	1	329	395	265	200	3e-22	106
TCONS_00016121	Solyc04g071070.2	80.11	538	81	23	21	533	851	315	5e-104	377
TCONS_00016121	Solyc04g071070.2	86.76	287	27	10	150	428	799	516	2e-83	309
TCONS_00001846	Solyc01g097020.3	100	146	0	0	1	146	531	386	9e-72	270
TCONS_00001846	Solyc01g097020.3	100	95	0	0	214	308	393	299	2e-43	176
TCONS_00015519	Solyc04g010000.3	100	522	0	0	1	522	1261	740	0	965
TCONS_00015519	Solyc04g010020.3	89.94	328	12	10	203	522	1102	788	8e-112	403
TCONS_00015519	Solyc04g010010.2	89.9	307	10	10	223	522	2831	2539	2e-103	375
TCONS_00016351	Solyc04g076560.3	100	360	0	0	1	360	1560	1201	0	665
TCONS_00016351	Solyc04g076560.3	100	58	0	0	480	537	1202	1145	7e-23	108
TCONS_00016351	Solyc04g076570.3	100	250	0	0	1	250	2785	3034	1e-129	462
TCONS_00036829	Solyc12g009860.2	100	55	0	0	483	537	387	333	3e-21	102
TCONS_00014099	Solyc04g016380.3	100	451	0	0	88	538	1316	866	0	833
TCONS_00017174	Solyc05g009970.3	100	388	0	0	1	388	1060	1447	0	717
TCONS_00017174	Solyc05g009980.3	95.35	43	0	2	495	536	1746	1705	1e-10	67.6
TCONS_00018053	Solyc05g055090.3	100	538	0	0	1	538	4045	3508	0	994
TCONS_00012540	Solyc03g096210.2	91.39	209	17	1	1	209	208	1	3e-76	285
TCONS_00012540	Solyc03g096220.3	100	92	0	0	1	92	92	1	9e-42	171
TCONS_00012540	Solyc04g053080.3	92.98	114	7	1	330	442	117	4	4e-40	165
TCONS_00012540	Solyc12g042715.1	89.77	88	8	1	40	126	187	100	6e-24	111
TCONS_00017169	Solyc05g009880.3	100	539	0	0	1	539	1607	2145	0	996
TCONS_00029082	Solyc09g031930.3	91.11	135	9	2	349	481	944	811	2e-44	180
TCONS_00029082	Solyc10g074870.2	84.5	129	17	2	349	475	1022	895	7e-28	124
TCONS_00015520	Solyc04g010020.3	100	540	0	0	1	540	1341	802	0	998
TCONS_00015520	Solyc04g010010.2	99.64	280	0	1	261	540	2831	2553	5e-144	510
TCONS_00015520	Solyc04g010000.3	89.49	314	12	10	240	540	1059	754	5e-104	377
TCONS_00015520	Solyc04g010000.3	84.02	194	10	8	43	231	1320	1143	1e-40	167
TCONS_00019623	Solyc06g008860.3	100	538	0	0	1	538	1093	556	0	994
TCONS_00016704	Solyc04g081410.3	100	405	0	0	1	405	961	557	0	749
TCONS_00024930	Solyc07g043510.3	100	538	0	0	1	538	1463	926	0	994
TCONS_00001488	Solyc01g089980.3	100	542	0	0	1	542	1979	1438	0	1002
TCONS_00025033	Solyc07g048035.1	100	44	0	0	499	542	190	147	4e-15	82.4
TCONS_00013857	Solyc04g009570.3	100	517	0	0	1	517	834	318	0	955
TCONS_00006635	Solyc02g084020.3	100	544	0	0	1	544	1067	524	0	1005
TCONS_00033241	Solyc10g054480.2	100	474	0	0	1	474	61	534	0	876
TCONS_00005553	Solyc02g038750.3	100	546	0	0	1	546	1747	1202	0	1009
TCONS_00015731	Solyc09g075090.1	98.48	132	2	0	415	546	880	749	1e-60	233
TCONS_00013382	Solyc03g120240.3	100	548	0	0	1	548	1273	726	0	1013
TCONS_00008047	Solyc02g069720.3	100	546	0	0	1	546	1469	924	0	1009
TCONS_00011395	Solyc03g120200.2	100	551	0	0	1	551	3783	3233	0	1018
TCONS_00021537	Solyc10g052643.1	87.1	124	13	2	128	248	386	263	9e-32	137
TCONS_00038347	Solyc12g021230.2	96.37	551	0	1	1	551	2922	2392	0	889
TCONS_00003192	Solyc01g010135.1	100	552	0	0	1	552	3485	2934	0	1020
TCONS_00004026	Solyc01g091040.3	100	213	0	0	1	213	1749	1537	5e-109	394
TCONS_00004026	Solyc01g091040.3	100	110	0	0	442	551	1540	1431	9e-52	204
TCONS_00006606	Solyc02g083580.4	100	450	0	0	1	450	1377	928	0	832
TCONS_00006606	Solyc02g083560.3	100	167	0	0	267	433	2950	3116	2e-83	309
TCONS_00006606	Solyc02g083560.3	100	112	0	0	129	240	2844	2955	7e-53	207
TCONS_00029871	Solyc09g097870.3	100	408	0	0	1	408	1763	1356	0	754
TCONS_00030767	Solyc09g065630.3	100	527	0	0	1	527	2913	2387	0	974
TCONS_00004471	Solyc01g098920.3	99.82	554	1	0	1	554	2903	2350	0	1018
TCONS_00033973	Solyc11g006245.1	100	321	0	0	33	353	1485	1805	5e-169	593
TCONS_00034110	Solyc11g008320.2	100	555	0	0	1	555	3343	2789	0	1026
TCONS_00030485	Solyc09g031975.1	100	192	0	0	366	557	209	400	2e-97	355
TCONS_00001926	Solyc01g098180.3	100	554	0	0	1	554	2876	2323	0	1024
TCONS_00022885	Solyc07g005790.3	100	557	0	0	1	557	1614	1058	0	1029
TCONS_00007381	Solyc02g093900.3	100	527	0	0	1	527	2034	1508	0	974
TCONS_00021455	Solyc03g059243.1	93.24	74	5	0	150	223	243	170	2e-23	110
TCONS_00021455	Solyc03g059243.1	91.78	73	6	0	150	222	85	13	4e-21	102
TCONS_00025818	Solyc08g006670.3	100	364	0	0	1	364	1201	838	0	673
TCONS_00025818	Solyc08g006670.3	100	116	0	0	445	560	838	723	4e-55	215
TCONS_00031292	Solyc09g092740.3	82.34	334	29	10	244	560	650	330	2e-69	263
TCONS_00031292	Solyc09g092740.3	89.73	146	5	3	373	509	575	431	6e-44	178
TCONS_00031292	Solyc09g092740.3	86.96	92	12	0	420	511	433	342	1e-21	104
TCONS_00030388	Solyc09g014980.3	95.71	490	0	1	70	559	5946	5478	0	769
TCONS_00028563	Solyc09g005310.3	100	562	0	0	1	562	2215	1654	0	1038
TCONS_00031613	Solyc10g008800.3	100	562	0	0	1	562	2172	1611	0	1038
TCONS_00012265	Solyc07g065390.3	77.37	137	19	7	247	382	122	247	1e-11	71.3
TCONS_00014406	Solyc04g056600.3	100	564	0	0	1	564	2558	1995	0	1042
TCONS_00036464	Solyc11g071700.2	100	562	0	0	1	562	4019	3458	0	1038
TCONS_00000783	Solyc01g014270.3	100	466	0	0	100	565	501	966	0	861
TCONS_00000783	Solyc01g014270.3	100	42	0	0	1	42	462	503	6e-14	78.7
TCONS_00003160	Solyc01g009380.3	100	528	0	0	38	565	2456	1929	0	976
TCONS_00036979	Solyc12g014170.2	100	564	0	0	1	564	3092	2529	0	1042
TCONS_00032132	Solyc10g078420.2	100	567	0	0	1	567	1195	629	0	1048
TCONS_00016454	Solyc04g078130.3	100	422	0	0	126	547	1981	1560	0	780
TCONS_00019659	Solyc06g009530.3	100	442	0	0	1	442	4248	3807	0	817
TCONS_00019659	Solyc06g009530.3	100	30	0	0	541	570	3808	3779	3e-07	56.5
TCONS_00020755	Solyc06g073970.2	100	520	0	0	51	570	1595	1076	0	961
TCONS_00008894	Solyc02g086225.1	100	575	0	0	1	575	306	880	0	1062
TCONS_00021245	Solyc06g007350.3	100	417	0	0	159	575	1525	1109	0	771
TCONS_00021203	Solyc06g005670.3	100	389	0	0	1	389	4405	4017	0	719
TCONS_00021203	Solyc06g005670.3	100	75	0	0	499	573	4019	3945	3e-32	139
TCONS_00022731	Solyc06g083300.3	100	578	0	0	1	578	2384	1807	0	1068
TCONS_00022731	Solyc06g083310.3	100	141	0	0	1	141	2573	2713	6e-69	261
TCONS_00001548	Solyc01g090990.3	100	338	0	0	1	338	1132	795	2e-178	625
TCONS_00021734	Solyc06g054010.3	100	545	0	0	37	581	2703	2159	0	1007
TCONS_00028086	Solyc12g062340.2	97.16	176	4	1	404	578	764	589	2e-79	296
TCONS_00028086	Solyc05g050015.1	94.44	72	3	1	511	582	574	504	2e-23	110
TCONS_00001936	Solyc01g098380.3	100	522	0	0	63	584	1625	1104	0	965
TCONS_00019836	Solyc10g052643.1	87.1	124	13	2	326	446	263	386	1e-31	137
TCONS_00019836	Solyc06g048637.1	97.87	47	1	0	103	149	165	211	5e-15	82.4
TCONS_00026232	Solyc08g062870.1	100	78	0	0	1	78	115	192	6e-34	145
TCONS_00027267	Solyc08g007080.3	100	587	0	0	1	587	2781	3367	0	1085
TCONS_00031181	Solyc09g090810.2	100	583	0	0	1	583	3057	2475	0	1077
TCONS_00016112	Solyc04g064930.3	100	589	0	0	1	589	1428	840	0	1088
TCONS_00029910	Solyc09g098310.3	100	590	0	0	1	590	63	652	0	1090
TCONS_00029910	Solyc09g098300.3	87.23	415	40	9	128	535	121	529	5e-129	460
TCONS_00001268	Solyc01g081150.3	100	581	0	0	11	591	1143	563	0	1074
TCONS_00015434	Solyc04g008720.3	100	231	0	0	362	592	3106	2876	5e-119	427
TCONS_00019550	Solyc06g007620.3	99.81	539	0	1	53	590	1155	617	0	989
TCONS_00034011	Solyc11g006880.2	100	257	0	0	3	259	257	1	2e-133	475
TCONS_00034011	Solyc08g067670.3	95.15	103	5	0	386	488	549	651	2e-39	163
TCONS_00034011	Solyc08g044280.1	86.14	101	11	3	168	267	57	155	3e-22	106
TCONS_00034011	Solyc12g017630.2	97.96	49	1	0	386	434	253	205	4e-16	86.1
TCONS_00034011	Solyc12g036910.2	87.88	66	4	4	122	186	191	253	8e-13	75
TCONS_00017650	Solyc09g065120.3	85.34	382	52	3	157	538	995	1372	2e-108	392
TCONS_00030586	Solyc06g072410.2	98.15	54	1	0	335	388	494	441	6e-19	95.3
TCONS_00001935	Solyc01g098350.3	100	592	0	0	1	592	2024	1433	0	1094
TCONS_00019801	Solyc06g036463.1	100	94	0	0	1	94	96	3	8e-43	174
TCONS_00019801	Solyc01g105980.3	96.77	93	3	0	1	93	444	352	3e-37	156
TCONS_00019801	Solyc01g017823.1	87.5	80	8	2	105	183	436	358	8e-18	91.6
TCONS_00019801	Solyc01g017793.1	86.25	80	9	2	105	183	238	160	4e-16	86.1
TCONS_00036926	Solyc12g013500.2	100	383	0	0	1	383	929	547	0	708
TCONS_00030386	Solyc07g018035.1	90.38	104	10	0	8	111	68	171	1e-31	137
TCONS_00013328	Solyc03g119420.3	100	597	0	0	1	597	1657	1061	0	1103
TCONS_00026407	Solyc08g068010.2	100	597	0	0	1	597	4067	3471	0	1103
TCONS_00034138	Solyc11g008770.2	100	598	0	0	1	598	2781	2184	0	1105
TCONS_00003610	Solyc01g096540.3	98.11	53	1	0	142	194	2573	2521	2e-18	93.5
TCONS_00014824	Solyc04g077560.3	100	201	0	0	401	601	1953	1753	3e-102	372
TCONS_00038742	Solyc12g087960.2	100	592	0	0	9	600	1416	825	0	1094
TCONS_00029443	Solyc09g074320.3	100	509	0	0	1	509	3950	4458	0	941
TCONS_00029443	Solyc09g074330.3	100	258	0	0	275	532	3258	3001	5e-134	477
TCONS_00029443	Solyc09g074330.3	100	222	0	0	1	222	3463	3242	6e-114	411
TCONS_00032686	Solyc10g006050.3	100	603	0	0	1	603	2397	1795	0	1114
TCONS_00025578	Solyc07g064830.3	100	502	0	0	1	502	3404	2903	0	928
TCONS_00027605	Solyc08g061265.1	100	543	0	0	63	605	838	296	0	1003
TCONS_00029494	Solyc09g075010.3	100	603	0	0	1	603	1409	807	0	1114
TCONS_00032966	Solyc10g017530.3	100	565	0	0	1	565	2482	1918	0	1044
TCONS_00004440	Solyc01g098540.3	100	606	0	0	1	606	1691	1086	0	1120
TCONS_00004823	Solyc01g104650.3	100	448	0	0	1	448	2431	1984	0	828
TCONS_00038983	Solyc12g098950.2	100	465	0	0	1	465	1593	1129	0	859
TCONS_00000953	Solyc01g060260.3	100	57	0	0	1	57	56	112	3e-22	106
TCONS_00003304	Solyc01g021675.1	100	45	0	0	563	607	474	430	1e-15	84.2
TCONS_00019818	Solyc04g080330.3	92.96	71	2	2	75	142	4490	4560	1e-20	100
TCONS_00037947	Solyc12g007000.2	100	36	0	0	268	303	336	301	1e-10	67.6
TCONS_00034950	Solyc11g068400.2	100	315	0	0	5	319	617	303	1e-165	582
TCONS_00002872	Solyc01g005110.3	99.34	458	2	1	37	493	814	357	0	828
TCONS_00005949	Solyc02g069987.1	100	46	0	0	175	220	81	126	4e-16	86.1
TCONS_00030615	Solyc09g059310.3	100	612	0	0	1	612	1990	1379	0	1131
TCONS_00015219	Solyc04g082790.3	100	615	0	0	1	615	2215	1601	0	1136
TCONS_00015219	Solyc10g085790.2	88.83	206	13	7	412	615	1765	1568	6e-64	244
TCONS_00035321	Solyc11g006245.1	100	321	0	0	255	575	1805	1485	5e-169	593
TCONS_00002782	Solyc01g111455.1	100	617	0	0	1	617	695	79	0	1140
TCONS_00013937	Solyc04g011620.3	100	507	0	0	1	507	1157	651	0	937
TCONS_00013937	Solyc04g011610.2	99.61	257	1	0	361	617	1704	1960	9e-132	470
TCONS_00015684	Solyc04g015950.2	100	618	0	0	1	618	3122	2505	0	1142
TCONS_00014774	Solyc04g076940.3	100	386	0	0	234	619	3416	3801	0	713
TCONS_00014774	Solyc04g076940.3	100	120	0	0	25	144	3296	3415	3e-57	222
TCONS_00020812	Solyc06g074650.3	100	620	0	0	1	620	4064	3445	0	1146
TCONS_00014592	Solyc04g072450.3	100	621	0	0	1	621	1079	459	0	1147
TCONS_00038153	Solyc12g011270.2	98.18	274	4	1	347	619	1643	1370	6e-134	477
TCONS_00038153	Solyc12g011270.2	90.48	84	3	3	114	193	1680	1598	3e-22	106
TCONS_00007144	Solyc02g091040.3	100	134	0	0	37	170	165	32	5e-65	248
TCONS_00007144	Solyc02g091040.3	82.8	93	13	3	202	291	93	1	2e-14	80.5
TCONS_00033664	Solyc10g083210.2	100	619	0	0	6	624	1686	1068	0	1144
TCONS_00033664	Solyc10g083220.2	100	513	0	0	1	513	1280	1792	0	948
TCONS_00033664	Solyc09g010230.2	86.02	93	11	2	531	622	1491	1400	5e-20	99
TCONS_00035431	Solyc11g007940.2	100	624	0	0	1	624	1710	1087	0	1153
TCONS_00035431	Solyc00g265110.3	100	167	0	0	458	624	1283	1117	2e-83	309
TCONS_00034504	Solyc03g013610.1	95.1	102	5	0	524	625	1	102	6e-39	161
TCONS_00034504	Solyc04g024560.2	96.15	52	2	0	564	615	8	59	4e-16	86.1
TCONS_00029964	Solyc09g005340.3	100	623	0	0	4	626	2036	1414	0	1151
TCONS_00019096	Solyc05g051710.3	100	274	0	0	1	274	687	414	7e-143	507
TCONS_00022890	Solyc07g005890.3	100	373	0	0	212	584	2431	2059	0	689
TCONS_00018101	Solyc05g055880.3	100	636	0	0	1	636	3492	2857	0	1175
TCONS_00008720	Solyc02g083785.1	100	188	0	0	452	639	539	352	5e-95	348
TCONS_00022914	Solyc07g006230.1	100	396	0	0	168	563	396	1	0	732
TCONS_00022914	Solyc12g010545.1	73.58	352	75	11	227	563	349	1	4e-26	119
TCONS_00004032	Solyc01g091160.4	100	456	0	0	186	641	573	118	0	843
TCONS_00018192	Solyc05g005630.3	100	641	0	0	1	641	2470	1830	0	1184
TCONS_00037023	Solyc12g015730.2	100	405	0	0	1	405	4165	4569	0	749
TCONS_00037023	Solyc04g025180.3	91.67	60	5	0	91	150	5591	5650	1e-15	84.2
TCONS_00038294	Solyc12g017835.1	96.75	615	0	1	25	639	6145	5551	0	1007
TCONS_00023655	Solyc07g052720.3	100	201	0	0	442	642	217	417	3e-102	372
TCONS_00023655	Solyc07g052703.1	100	71	0	0	501	571	122	192	5e-30	132
TCONS_00030643	Solyc09g060080.3	100	531	0	0	115	645	7733	7203	0	981
TCONS_00037013	Solyc12g014600.2	100	644	0	0	1	644	2405	1762	0	1190
TCONS_00018380	Solyc05g008565.1	100	88	0	0	559	646	399	312	2e-39	163
TCONS_00038312	Solyc12g019110.2	100	329	0	0	52	380	2922	2594	2e-173	608
TCONS_00038312	Solyc12g019110.2	100	144	0	0	505	648	2595	2452	1e-70	267
TCONS_00023702	Solyc07g053430.3	100	538	0	0	1	538	1952	1415	0	994
TCONS_00026236	Solyc08g062960.3	100	653	0	0	1	653	2304	1652	0	1206
TCONS_00038506	Solyc12g042170.2	100	272	0	0	3	274	1496	1225	1e-141	503
TCONS_00038506	Solyc12g042170.2	100	235	0	0	420	654	1226	992	4e-121	435
TCONS_00015969	Solyc04g054190.3	100	557	0	0	99	655	3689	3133	0	1029
TCONS_00015969	Solyc04g054190.3	100	70	0	0	1	70	3759	3690	2e-29	130
TCONS_00030568	Solyc09g056170.3	100	399	0	0	1	399	2251	1853	0	737
TCONS_00003085	Solyc01g008270.3	100	308	0	0	45	352	992	685	9e-162	569
TCONS_00003085	Solyc01g008270.3	100	212	0	0	444	655	684	473	2e-108	392
TCONS_00003085	Solyc01g008270.3	100	163	0	0	1	163	925	763	4e-81	302
TCONS_00003085	Solyc01g008270.3	100	119	0	0	156	274	992	874	1e-56	220
TCONS_00003085	Solyc01g008270.3	100	52	0	0	1	52	814	763	2e-19	97.1
TCONS_00014741	Solyc04g076540.3	100	659	0	0	1	659	6871	6213	0	1218
TCONS_00014741	Solyc04g076527.1	100	659	0	0	1	659	1572	2230	0	1218
TCONS_00023775	Solyc07g054500.3	100	547	0	0	1	547	3660	3114	0	1011
TCONS_00023775	Solyc12g010745.1	86.87	99	13	0	451	549	1599	1501	7e-24	111
TCONS_00017666	Solyc05g046390.3	99.15	353	2	1	8	360	754	403	0	634
TCONS_00034185	Solyc11g010390.1	100	420	0	0	225	644	420	1	0	776
TCONS_00003399	Solyc01g058100.2	100	253	0	0	353	605	1	253	4e-131	468
TCONS_00030215	Solyc09g010240.2	100	630	0	0	1	630	1643	2272	0	1164
TCONS_00004569	Solyc01g100410.3	100	65	0	0	605	669	585	521	1e-26	121
TCONS_00011687	Solyc03g006310.3	100	61	0	0	609	669	472	412	2e-24	113
TCONS_00036260	Solyc11g066770.2	100	625	0	0	1	625	1785	1161	0	1155
TCONS_00039053	Solyc12g099940.2	100	356	0	0	1	356	1194	839	0	658
TCONS_00000948	Solyc01g060140.3	100	619	0	0	53	671	2586	1968	0	1144
TCONS_00033050	Solyc10g044450.2	99.39	653	3	1	1	653	2461	1810	0	1182
TCONS_00035831	Solyc11g020890.2	100	397	0	0	1	397	632	236	0	734
TCONS_00035831	Solyc11g020890.2	90.6	117	10	1	5	120	685	569	1e-36	154
TCONS_00035831	Solyc11g020890.2	95.31	64	2	1	1	64	575	513	2e-20	100
TCONS_00016085	Solyc04g064520.3	100	461	0	0	183	643	665	205	0	852
TCONS_00016085	Solyc04g064520.3	100	74	0	0	1	74	737	664	1e-31	137
TCONS_00004340	Solyc01g097010.3	100	409	0	0	1	409	1375	967	0	756
TCONS_00004340	Solyc01g097020.3	100	200	0	0	1	200	1186	1385	1e-101	370
TCONS_00022909	Solyc07g006150.3	100	408	0	0	194	601	873	466	0	754
TCONS_00032338	Solyc10g081610.2	100	675	0	0	1	675	4149	3475	0	1247
TCONS_00007368	Solyc02g093810.3	100	317	0	0	32	348	3148	2832	1e-166	586
TCONS_00007368	Solyc02g093810.3	100	253	0	0	424	676	2833	2581	4e-131	468
TCONS_00032293	Solyc10g081020.2	100	674	0	0	1	674	5195	4522	0	1245
TCONS_00033564	Solyc10g080740.2	100	621	0	0	56	676	3887	3267	0	1147
TCONS_00002134	Solyc01g100990.3	100	112	0	0	566	677	453	342	9e-53	207
TCONS_00012423	Solyc03g083610.3	100	575	0	0	1	575	1467	893	0	1062
TCONS_00012423	Solyc03g083610.3	97.5	40	1	0	68	107	1351	1312	4e-11	69.4
TCONS_00012423	Solyc03g083610.3	97.5	40	1	0	117	156	1400	1361	4e-11	69.4
TCONS_00010459	Solyc03g094080.3	100	548	0	0	138	685	981	434	0	1013
TCONS_00022851	Solyc07g005420.2	100	215	0	0	411	625	329	543	5e-110	398
TCONS_00015995	Solyc04g054780.3	100	568	0	0	1	568	2294	2861	0	1050
TCONS_00028370	Solyc08g081130.3	100	54	0	0	635	688	498	445	2e-20	100
TCONS_00012193	Solyc09g057760.3	90.73	205	19	0	9	213	718	514	9e-73	274
TCONS_00014332	Solyc04g051870.2	100	689	0	0	1	689	1832	1144	0	1273
TCONS_00018146	Solyc05g056460.3	100	684	0	0	1	684	1263	580	0	1264
TCONS_00035660	Solyc11g012320.2	100	374	0	0	318	691	565	192	0	691
TCONS_00003968	Solyc01g090170.3	100	374	0	0	1	374	2418	2045	0	691
TCONS_00000130	Solyc12g077420.2	100	288	0	0	406	693	1958	1671	1e-150	532
TCONS_00000130	Solyc12g077467.1	98.76	161	2	0	161	321	761	601	1e-76	287
TCONS_00000130	Solyc12g077467.1	100	81	0	0	405	485	610	530	2e-35	150
TCONS_00000130	Solyc00g117653.1	100	80	0	0	406	485	272	193	6e-35	148
TCONS_00000130	Solyc12g077460.2	96.34	82	3	0	406	487	723	642	4e-31	135
TCONS_00005437	Solyc02g021360.3	100	695	0	0	1	695	3531	2837	0	1284
TCONS_00023850	Solyc07g055860.3	100	694	0	0	1	694	2507	1814	0	1282
TCONS_00018961	Solyc09g065120.3	85.34	382	52	3	79	460	1372	995	2e-108	392
TCONS_00007538	Solyc02g022830.3	100	699	0	0	1	699	2966	2268	0	1291
TCONS_00038727	Solyc12g057160.1	100	399	0	0	231	629	399	1	0	737
TCONS_00038727	Solyc12g057140.1	87.1	411	41	6	231	629	411	1	3e-127	455
TCONS_00038727	Solyc12g057150.1	88.18	347	27	10	289	631	4	340	4e-111	401
TCONS_00038727	Solyc12g087790.1	95.96	99	4	0	352	450	7	105	7e-39	161
TCONS_00038727	Solyc12g087790.1	94.12	51	3	0	539	589	106	156	7e-14	78.7
TCONS_00004410	Solyc01g098090.3	100	703	0	0	1	703	3260	2558	0	1299
TCONS_00012049	Solyc03g044140.3	100	524	0	0	181	704	1901	1378	0	968
TCONS_00016334	Solyc04g076340.3	100	705	0	0	1	705	2951	2247	0	1303
TCONS_00018044	Solyc05g054980.3	100	558	0	0	1	558	2878	2321	0	1031
TCONS_00027523	Solyc11g065380.2	97.81	228	5	0	478	705	233	6	7e-109	394
TCONS_00027523	Solyc09g064742.1	94.82	193	9	1	1	193	540	349	1e-80	300
TCONS_00027523	Solyc04g081700.3	92.23	193	6	3	1	193	528	345	5e-70	265
TCONS_00033313	Solyc10g074940.2	100	456	0	0	1	456	5016	4561	0	843
TCONS_00006866	Solyc02g087230.3	100	705	0	0	1	705	1270	566	0	1303
TCONS_00004383	Solyc01g097640.3	100	531	0	0	178	708	4243	3713	0	981
TCONS_00004383	Solyc01g097650.3	100	92	0	0	1	92	92	1	1e-41	171
TCONS_00005947	Solyc02g069970.3	100	37	0	0	120	156	37	1	5e-11	69.4
TCONS_00024548	Solyc07g008770.3	100	502	0	0	21	522	1173	672	0	928
TCONS_00024548	Solyc07g008770.3	95.65	69	3	0	311	379	816	748	7e-24	111
TCONS_00024548	Solyc07g008770.3	95.65	69	3	0	378	446	883	815	7e-24	111
TCONS_00026489	Solyc08g074560.3	100	194	0	0	1	194	2530	2337	2e-98	359
TCONS_00026489	Solyc08g074560.3	100	120	0	0	590	709	2337	2218	3e-57	222
TCONS_00002008	Solyc01g099290.3	100	710	0	0	1	710	2122	1413	0	1312
TCONS_00002054	Solyc01g099930.3	100	560	0	0	151	710	1168	609	0	1035
TCONS_00002054	Solyc01g099920.3	100	86	0	0	625	710	465	380	3e-38	159
TCONS_00019786	Solyc06g036070.3	100	709	0	0	1	709	2122	1414	0	1310
TCONS_00003913	Solyc01g088100.3	100	711	0	0	1	711	3286	2576	0	1314
TCONS_00012976	Solyc03g114300.3	100	323	0	0	78	400	2676	2354	5e-170	597
TCONS_00000898	Solyc05g021510.2	84.34	281	32	8	445	714	100	379	5e-70	265
TCONS_00000898	Solyc02g021010.2	82.7	289	29	5	444	714	4813	5098	1e-61	237
TCONS_00000898	Solyc02g032590.1	85.58	104	6	1	446	540	437	540	2e-20	100
TCONS_00000898	Solyc01g014980.3	83.5	103	8	1	447	540	330	432	1e-16	87.9
TCONS_00011291	Solyc03g119010.3	99.66	588	0	2	1	587	1410	824	0	1074
TCONS_00010167	Solyc09g057760.3	89.64	222	23	0	466	687	514	735	2e-75	283
TCONS_00011541	Solyc03g122260.3	100	491	0	0	227	717	686	196	0	907
TCONS_00011541	Solyc06g062980.3	77.86	140	27	3	232	369	351	214	2e-15	84.2
TCONS_00038274	Solyc12g016220.2	100	493	0	0	1	493	2582	2090	0	911
TCONS_00038274	Solyc12g016220.2	100	144	0	0	574	717	2092	1949	2e-70	267
TCONS_00031296	Solyc09g097780.2	99.66	594	0	2	26	618	692	100	0	1085
TCONS_00031296	Solyc09g082810.3	93.02	43	1	1	30	72	995	955	8e-09	62.1
TCONS_00020814	Solyc06g074690.3	100	720	0	0	1	720	3487	2768	0	1330
TCONS_00023479	Solyc07g044810.3	100	722	0	0	1	722	1876	1155	0	1334
TCONS_00008743	Solyc02g084120.2	100	569	0	0	7	575	523	1091	0	1051
TCONS_00020870	Solyc06g075540.3	100	723	0	0	2	724	1	723	0	1336
TCONS_00001042	Solyc01g067580.3	100	460	0	0	2	461	1025	566	0	850
TCONS_00001042	Solyc01g067580.3	100	95	0	0	536	630	567	473	3e-43	176
TCONS_00014283	Solyc04g050790.3	100	348	0	0	71	418	848	501	0	643
TCONS_00014283	Solyc04g050780.2	89.06	128	9	4	423	545	252	379	1e-36	154
TCONS_00005919	Solyc02g069640.3	100	439	0	0	1	439	1332	894	0	811
TCONS_00008734	Solyc02g083940.3	100	527	0	0	205	731	1882	1356	0	974
TCONS_00011108	Solyc03g116550.3	100	735	0	0	1	735	2094	2828	0	1358
TCONS_00032802	Solyc10g007730.3	100	735	0	0	1	735	1686	952	0	1358
TCONS_00016290	Solyc04g074720.3	99.83	584	0	1	1	584	4122	3540	0	1072
TCONS_00012109	Solyc09g065030.3	96.02	201	6	2	525	725	1883	1685	3e-88	326
TCONS_00012109	Solyc05g019980.2	93.85	65	3	1	525	589	65	2	2e-19	97.1
TCONS_00016684	Solyc04g081200.3	100	726	0	0	1	726	1961	1236	0	1341
TCONS_00009418	Solyc02g093197.1	100	368	0	0	226	593	695	328	0	680
TCONS_00009418	Solyc02g093197.1	100	34	0	0	483	516	401	368	2e-09	63.9
TCONS_00009418	Solyc02g093197.1	100	34	0	0	520	553	438	405	2e-09	63.9
TCONS_00009418	Solyc02g093190.3	100	368	0	0	226	593	4422	4055	0	680
TCONS_00009418	Solyc02g093190.3	100	34	0	0	483	516	4128	4095	2e-09	63.9
TCONS_00009418	Solyc02g093190.3	100	34	0	0	520	553	4165	4132	2e-09	63.9
TCONS_00016927	Solyc05g006490.3	100	620	0	0	1	620	3147	2528	0	1146
TCONS_00018794	Solyc05g017980.3	100	742	0	0	1	742	2931	2190	0	1371
TCONS_00018794	Solyc01g005330.3	76.95	295	47	14	215	501	2616	2335	6e-35	148
TCONS_00018794	Solyc04g008040.3	79.19	221	30	12	236	451	2235	2026	4e-32	139
TCONS_00038640	Solyc12g056110.2	100	552	0	0	1	552	1369	818	0	1020
TCONS_00010165	Solyc09g057760.3	90.8	163	15	0	466	628	514	676	5e-56	219
TCONS_00019794	Solyc06g036290.3	100	443	0	0	1	443	3318	3760	0	819
TCONS_00019794	Solyc06g036305.1	100	46	0	0	703	748	987	942	5e-16	86.1
TCONS_00033977	Solyc11g006320.2	100	747	0	0	1	747	4226	3480	0	1380
TCONS_00022590	Solyc06g076350.3	99.77	437	0	1	34	470	1494	1059	0	800
TCONS_00033266	Solyc09g055520.1	89.93	139	11	3	170	305	170	32	3e-43	176
TCONS_00033266	Solyc06g050890.1	90.72	97	7	2	210	305	138	43	8e-29	128
TCONS_00033266	Solyc00g015600.1	90.72	97	7	2	210	305	138	43	8e-29	128
TCONS_00013484	Solyc03g121530.3	100	574	0	0	36	609	1368	795	0	1061
TCONS_00004395	Solyc01g097870.3	100	753	0	0	1	753	1209	457	0	1391
TCONS_00038552	Solyc12g038340.2	100	281	0	0	1	281	2129	2409	1e-146	520
TCONS_00007311	Solyc02g093197.1	99.59	492	1	1	1	491	341	832	0	896
TCONS_00007311	Solyc02g093197.1	100	34	0	0	65	98	368	401	2e-09	63.9
TCONS_00007311	Solyc02g093197.1	100	34	0	0	28	61	405	438	2e-09	63.9
TCONS_00007311	Solyc02g093190.3	99.59	492	1	1	1	491	4068	4559	0	896
TCONS_00007311	Solyc02g093190.3	100	34	0	0	65	98	4095	4128	2e-09	63.9
TCONS_00007311	Solyc02g093190.3	100	34	0	0	28	61	4132	4165	2e-09	63.9
TCONS_00032533	Solyc10g085660.2	100	761	0	0	1	761	1616	856	0	1406
TCONS_00032533	Solyc10g085650.2	100	761	0	0	1	761	2169	2929	0	1406
TCONS_00019746	Solyc03g059243.1	93.24	74	5	0	338	411	170	243	3e-23	110
TCONS_00019746	Solyc03g059243.1	91.78	73	6	0	339	411	13	85	5e-21	102
TCONS_00030067	Solyc09g008020.3	100	311	0	0	1	311	2443	2133	2e-163	575
TCONS_00030067	Solyc09g008020.3	100	49	0	0	717	765	2134	2086	1e-17	91.6
TCONS_00022547	Solyc06g075540.3	100	751	0	0	1	751	751	1	0	1387
TCONS_00014461	Solyc04g064520.3	99.33	599	0	1	1	595	67	665	0	1081
TCONS_00014461	Solyc04g064520.3	100	64	0	0	704	767	664	727	5e-26	119
TCONS_00023126	Solyc07g009320.3	100	655	0	0	32	686	1578	924	0	1210
TCONS_00014460	Solyc04g064520.3	100	599	0	0	1	599	67	665	0	1107
TCONS_00014460	Solyc04g064520.3	100	64	0	0	708	771	664	727	5e-26	119
TCONS_00005751	Solyc02g067370.3	99.82	564	1	0	1	564	1402	839	0	1037
TCONS_00022752	Solyc06g083570.3	100	342	0	0	217	558	933	592	1e-180	632
TCONS_00011813	Solyc03g025280.3	99.85	674	0	1	1	674	3558	2886	0	1238
TCONS_00030620	Solyc09g059450.3	100	432	0	0	1	432	2570	2139	0	798
TCONS_00012181	Solyc03g059420.3	100	519	0	0	142	660	5865	5347	0	959
TCONS_00029024	Solyc09g016950.3	100	782	0	0	1	782	1190	1971	0	1445
TCONS_00021762	Solyc06g054580.3	100	783	0	0	1	783	1672	890	0	1447
TCONS_00035716	Solyc11g013130.2	100	216	0	0	24	239	592	377	2e-110	399
TCONS_00000693	Solyc01g009750.3	100	329	0	0	1	329	817	489	2e-173	608
TCONS_00005299	Solyc01g111790.2	100	786	0	0	1	786	1582	2367	0	1452
TCONS_00005299	Solyc01g111780.3	100	786	0	0	1	786	3561	2776	0	1452
TCONS_00017849	Solyc05g052510.3	100	786	0	0	1	786	6030	5245	0	1452
TCONS_00017849	Solyc06g051310.3	83.89	180	14	2	607	786	5337	5173	1e-37	158
TCONS_00017849	Solyc03g096000.3	82.94	170	15	8	618	786	5393	5237	1e-32	141
TCONS_00014554	Solyc04g071970.3	100	69	0	0	493	561	1003	935	8e-29	128
TCONS_00022852	Solyc07g005430.3	100	377	0	0	91	467	727	351	0	697
TCONS_00028856	Solyc09g010740.3	100	747	0	0	1	747	1581	835	0	1380
TCONS_00024327	Solyc07g005790.3	100	571	0	0	223	793	1058	1628	0	1055
TCONS_00003378	Solyc01g057340.3	100	681	0	0	1	681	180	860	0	1258
TCONS_00003378	Solyc01g057340.3	100	114	0	0	681	794	1132	1245	8e-54	211
TCONS_00010022	Solyc03g044370.3	100	731	0	0	1	731	2041	1311	0	1351
TCONS_00023618	Solyc07g052207.1	93.33	60	4	0	695	754	465	406	4e-17	89.8
TCONS_00034906	Solyc11g066660.2	100	796	0	0	1	796	1719	924	0	1471
TCONS_00034906	Solyc11g066650.2	100	796	0	0	1	796	1944	2739	0	1471
TCONS_00010166	Solyc09g057760.3	89.19	222	24	0	466	687	514	735	8e-74	278
TCONS_00036040	Solyc11g044320.2	100	592	0	0	1	592	1800	1209	0	1094
TCONS_00019218	Solyc05g053440.3	100	315	0	0	146	460	611	297	1e-165	582
TCONS_00019218	Solyc12g099330.2	92.86	56	4	0	405	460	275	220	7e-15	82.4
TCONS_00035300	Solyc11g005910.2	100	804	0	0	1	804	4728	3925	0	1485
TCONS_00021680	Solyc06g009690.2	94.4	250	7	6	479	727	1	244	8e-104	377
TCONS_00021680	Solyc09g065640.3	87.45	271	12	9	457	726	5052	4803	3e-78	292
TCONS_00021680	Solyc09g065640.3	95.24	147	7	0	374	520	5206	5060	2e-60	233
TCONS_00021680	Solyc09g065640.3	95.28	106	5	0	182	287	5342	5237	5e-41	169
TCONS_00021680	Solyc09g065645.1	94.03	67	3	1	488	553	73	7	2e-20	100
TCONS_00037647	Solyc12g096330.2	100	600	0	0	1	600	1350	751	0	1109
TCONS_00019502	Solyc06g005790.3	100	811	0	0	1	811	1384	574	0	1498
TCONS_00019502	Solyc06g005790.3	96	125	5	0	269	393	2350	2226	1e-51	204
TCONS_00019502	Solyc06g005795.1	96.63	89	3	0	305	393	1	89	7e-35	148
TCONS_00018895	Solyc05g026050.3	100	319	0	0	1	319	1431	1113	9e-168	590
TCONS_00018895	Solyc05g026050.3	100	219	0	0	596	814	1115	897	4e-112	405
TCONS_00020778	Solyc06g074210.3	100	390	0	0	9	398	1748	1359	0	721
TCONS_00021034	Solyc06g082900.3	100	518	0	0	305	822	3280	3797	0	957
TCONS_00021034	Solyc06g082900.3	100	306	0	0	1	306	1843	2148	2e-160	566
TCONS_00002309	Solyc01g104160.3	100	551	0	0	1	551	1029	479	0	1018
TCONS_00030563	Solyc05g023700.1	93.22	59	4	0	279	337	153	95	1e-16	87.9
TCONS_00032555	Solyc10g086000.2	100	631	0	0	211	841	3210	2580	0	1166
TCONS_00004234	Solyc01g095740.3	100	843	0	0	1	843	8139	8981	0	1557
TCONS_00004234	Solyc01g095730.3	100	810	0	0	1	810	5534	4725	0	1496
TCONS_00011503	Solyc03g121700.3	100	179	0	0	655	833	1197	1019	6e-90	331
TCONS_00011503	Solyc03g121700.3	100	71	0	0	344	414	1266	1196	7e-30	132
TCONS_00014107	Solyc04g016540.2	100	406	0	0	293	698	3257	2852	0	750
TCONS_00030471	Solyc09g020150.3	99.85	659	1	0	1	659	3087	2429	0	1212
TCONS_00030471	Solyc09g020150.3	100	39	0	0	812	850	2436	2398	4e-12	73.1
TCONS_00016544	Solyc04g079320.3	100	59	0	0	788	846	945	887	3e-23	110
TCONS_00021471	Solyc06g035410.2	100	66	0	0	1	66	526	591	4e-27	122
TCONS_00015795	Solyc09g065120.3	93.59	78	4	1	224	301	1147	1071	7e-25	115
TCONS_00013068	Solyc03g115660.3	100	630	0	0	226	855	3235	2606	0	1164
TCONS_00001053	Solyc01g067690.3	100	470	0	0	158	627	757	288	0	869
TCONS_00015216	Solyc04g082770.3	100	559	0	0	1	559	1714	1156	0	1033
TCONS_00015216	Solyc04g049310.2	87.37	190	20	4	644	832	2558	2372	7e-55	215
TCONS_00029295	Solyc09g064890.3	100	619	0	0	240	858	504	1122	0	1144
TCONS_00027450	Solyc08g016550.3	100	576	0	0	27	602	1	576	0	1064
TCONS_00037997	Solyc12g008790.2	100	517	0	0	73	589	1586	1070	0	955
TCONS_00038537	Solyc12g038630.2	100	149	0	0	233	381	1295	1147	3e-73	276
TCONS_00014576	Solyc04g072160.3	100	869	0	0	1	869	1443	575	0	1605
TCONS_00014576	Solyc04g072150.2	100	662	0	0	1	662	3756	4417	0	1223
TCONS_00026657	Solyc12g062340.2	94.98	239	11	1	13	250	3	241	1e-102	374
TCONS_00026657	Solyc12g062340.2	96.34	191	6	1	252	441	574	764	2e-84	313
TCONS_00026657	Solyc05g050015.1	93.98	83	4	1	252	334	493	574	1e-27	124
TCONS_00008479	Solyc02g080140.3	100	343	0	0	1	343	143	485	0	634
TCONS_00008479	Solyc03g114810.3	100	40	0	0	177	216	730	769	1e-12	75
TCONS_00031998	Solyc09g055520.1	89.93	139	11	3	570	705	32	170	3e-43	176
TCONS_00031998	Solyc06g050890.1	90.72	97	7	2	570	665	43	138	9e-29	128
TCONS_00031998	Solyc00g015600.1	90.72	97	7	2	570	665	43	138	9e-29	128
TCONS_00000888	Solyc01g057340.3	100	674	0	0	202	875	860	187	0	1245
TCONS_00015523	Solyc04g010070.3	100	813	0	0	64	876	3181	2369	0	1502
TCONS_00030411	Solyc09g015650.3	100	385	0	0	1	385	1677	1293	0	712
TCONS_00030411	Solyc09g015650.3	100	83	0	0	521	603	1292	1210	2e-36	154
TCONS_00038189	Solyc12g013870.2	100	151	0	0	475	625	1226	1076	2e-74	279
TCONS_00009096	Solyc02g088950.2	87.73	546	29	13	344	878	1066	548	1e-171	603
TCONS_00009096	Solyc02g089010.2	100	163	0	0	1	163	163	1	5e-81	302
TCONS_00009096	Solyc02g085676.1	100	35	0	0	501	535	149	115	7e-10	65.8
TCONS_00005425	Solyc02g021020.3	100	311	0	0	569	879	2848	2538	3e-163	575
TCONS_00005425	Solyc02g021020.3	98.33	120	1	1	1	120	2959	2841	3e-53	209
TCONS_00032661	Solyc10g005700.3	100	394	0	0	489	882	3176	2783	0	728
TCONS_00019056	Solyc05g051030.3	100	426	0	0	1	426	1060	635	0	787
TCONS_00031291	Solyc09g092715.1	100	537	0	0	1	537	692	156	0	992
TCONS_00031291	Solyc09g092715.1	100	142	0	0	742	883	155	14	2e-69	263
TCONS_00031291	Solyc09g092720.3	100	300	0	0	1	300	691	392	4e-157	555
TCONS_00031291	Solyc09g092760.2	79.13	345	48	14	50	380	676	342	2e-55	217
TCONS_00034833	Solyc11g065380.2	100	499	0	0	149	647	1505	1007	0	922
TCONS_00034833	Solyc11g065380.2	100	54	0	0	830	883	1009	956	2e-20	100
TCONS_00004711	Solyc01g103420.3	100	887	0	0	1	887	2727	1841	0	1639
TCONS_00000656	Solyc01g009090.3	100	865	0	0	24	888	3178	2314	0	1598
TCONS_00004127	Solyc01g094460.3	100	786	0	0	1	786	8863	9648	0	1452
TCONS_00004127	Solyc01g094420.3	100	465	0	0	1	465	2397	1933	0	859
TCONS_00002604	Solyc01g108410.2	100	551	0	0	344	894	4039	4589	0	1018
TCONS_00027271	Solyc08g007110.3	100	893	0	0	1	893	5298	4406	0	1650
TCONS_00028089	Solyc08g076885.1	95.9	586	0	1	313	898	1695	1134	0	928
TCONS_00035692	Solyc11g012830.2	100	633	0	0	267	899	1876	1244	0	1170
TCONS_00035692	Solyc11g011790.2	100	35	0	0	223	257	1690	1724	8e-10	65.8
TCONS_00035692	Solyc11g011780.2	100	35	0	0	223	257	1843	1809	8e-10	65.8
TCONS_00014150	Solyc04g026200.3	100	721	0	0	1	721	2387	1667	0	1332
TCONS_00014150	Solyc04g026200.3	100	103	0	0	802	904	1668	1566	1e-47	191
TCONS_00014150	Solyc04g026223.1	91.94	186	12	2	523	706	1655	1471	1e-67	257
TCONS_00014150	Solyc04g026223.1	92.86	154	7	1	751	904	1472	1323	2e-56	220
TCONS_00014150	Solyc04g026220.3	91.94	186	12	2	523	706	792	608	1e-67	257
TCONS_00014150	Solyc04g026220.3	92.86	154	7	1	751	904	609	460	2e-56	220
TCONS_00003375	Solyc01g057210.3	100	414	0	0	1	414	1835	1422	0	765
TCONS_00003375	Solyc01g057210.3	100	32	0	0	101	132	1702	1671	4e-08	60.2
TCONS_00003375	Solyc01g057210.3	100	32	0	0	134	165	1735	1704	4e-08	60.2
TCONS_00023361	Solyc07g041200.3	100	676	0	0	7	682	1847	1172	0	1249
TCONS_00026148	Solyc08g029150.2	100	605	0	0	1	605	2154	1550	0	1118
TCONS_00026148	Solyc08g029150.2	100	67	0	0	774	840	1550	1484	1e-27	124
TCONS_00003684	Solyc01g080360.3	100	63	0	0	857	919	2045	1983	2e-25	117
TCONS_00015874	Solyc04g049910.3	100	613	0	0	108	720	1497	885	0	1133
TCONS_00033261	Solyc10g055620.2	99.25	265	0	2	1	264	1778	1515	8e-134	477
TCONS_00033261	Solyc10g055620.2	100	56	0	0	864	919	1522	1467	2e-21	104
TCONS_00005010	Solyc01g107510.3	100	299	0	0	164	462	3941	3643	1e-156	553
TCONS_00005010	Solyc01g107510.3	98.27	173	2	1	748	919	3552	3380	5e-81	302
TCONS_00005010	Solyc01g107510.3	100	107	0	0	542	648	3647	3541	7e-50	198
TCONS_00020965	Solyc06g076970.3	100	794	0	0	133	926	2713	1920	0	1467
TCONS_00005791	Solyc02g067990.3	100	32	0	0	897	928	2381	2350	4e-08	60.2
TCONS_00017382	Solyc11g006880.2	88.41	69	8	0	540	608	37	105	2e-15	84.2
TCONS_00013125	Solyc03g116550.3	100	942	0	0	1	942	3036	2095	0	1740
TCONS_00003105	Solyc01g008520.3	100	253	0	0	409	661	1595	1343	5e-131	468
TCONS_00003105	Solyc01g008520.3	100	211	0	0	733	943	1344	1134	1e-107	390
TCONS_00002567	Solyc01g108010.3	100	948	0	0	1	948	2583	1636	0	1751
TCONS_00021506	Solyc06g036463.1	100	97	0	0	616	712	3	99	3e-44	180
TCONS_00021506	Solyc01g105980.3	96.91	97	3	0	617	713	352	448	3e-39	163
TCONS_00021506	Solyc10g044783.1	84.81	158	10	7	33	176	97	254	3e-34	147
TCONS_00021506	Solyc01g017823.1	87.34	79	8	2	528	605	359	436	5e-17	89.8
TCONS_00021506	Solyc01g017793.1	86.08	79	9	2	528	605	161	238	2e-15	84.2
TCONS_00014429	Solyc04g058010.3	100	128	0	0	623	750	128	1	2e-61	237
TCONS_00024629	Solyc07g017980.1	100	369	0	0	551	919	369	1	0	682
TCONS_00024629	Solyc04g007810.1	89.74	302	28	2	621	919	302	1	2e-105	383
TCONS_00024629	Solyc04g007810.1	88.94	226	25	0	551	776	420	195	3e-74	279
TCONS_00019673	Solyc06g009890.2	100	81	0	0	137	217	347	267	2e-35	150
TCONS_00019673	Solyc06g009890.2	100	44	0	0	191	234	347	304	8e-15	82.4
TCONS_00019673	Solyc06g009890.2	100	39	0	0	125	163	305	267	5e-12	73.1
TCONS_00019673	Solyc12g062600.1	98	50	0	1	334	383	82	130	6e-16	86.1
TCONS_00019673	Solyc07g021240.1	98	50	0	1	334	383	82	130	6e-16	86.1
TCONS_00019673	Solyc12g033060.1	96	50	1	1	334	383	268	316	3e-14	80.5
TCONS_00000360	Solyc07g009360.2	87.62	105	10	3	450	551	2	106	6e-26	119
TCONS_00031597	Solyc10g008620.3	98.51	201	2	1	102	302	225	26	2e-96	353
TCONS_00031597	Solyc10g008620.3	93.04	158	3	5	201	355	215	63	1e-57	224
TCONS_00031597	Solyc10g008620.3	93.81	97	3	3	112	207	126	32	4e-33	143
TCONS_00031597	Solyc10g008620.3	98.53	68	0	1	320	387	67	1	6e-26	119
TCONS_00031597	Solyc10g008620.3	96.43	56	0	2	304	357	205	150	1e-17	91.6
TCONS_00013504	Solyc03g121850.3	100	525	0	0	455	979	3402	2878	0	970
TCONS_00001829	Solyc01g096850.3	100	495	0	0	109	603	3606	3112	0	915
TCONS_00001829	Solyc01g096850.3	100	173	0	0	726	898	3116	2944	2e-86	320
TCONS_00014714	Solyc04g076200.3	100	508	0	0	1	508	1255	748	0	939
TCONS_00034520	Solyc10g019170.2	88.74	613	56	4	393	992	179	791	0	737
TCONS_00024377	Solyc07g006400.2	100	349	0	0	29	377	946	598	0	645
TCONS_00003380	Solyc01g057340.3	100	840	0	0	1	840	180	1019	0	1552
TCONS_00003380	Solyc01g057340.3	100	41	0	0	927	967	1019	1059	4e-13	76.8
TCONS_00030327	Solyc09g011830.3	100	874	0	0	1	874	2006	1133	0	1615
TCONS_00019192	Solyc05g053130.3	100	308	0	0	74	381	2970	2663	1e-161	569
TCONS_00019192	Solyc05g053130.3	100	118	0	0	441	558	2665	2548	6e-56	219
TCONS_00038473	Solyc12g043030.2	100	1008	0	0	1	1008	2548	3555	0	1862
TCONS_00038473	Solyc12g043050.2	100	640	0	0	309	948	2703	2064	0	1182
TCONS_00004007	Solyc01g090720.3	100	353	0	0	1	353	1142	790	0	652
TCONS_00004007	Solyc01g090720.3	100	177	0	0	833	1009	791	615	1e-88	327
TCONS_00000414	Solyc01g005530.3	100	933	0	0	81	1013	2054	1122	0	1724
TCONS_00017149	Solyc05g009540.3	100	170	0	0	1	170	6903	7072	8e-85	315
TCONS_00017149	Solyc05g009545.1	100	30	0	0	74	103	127	156	5e-07	56.5
TCONS_00024723	Solyc07g026670.3	100	970	0	0	47	1016	2960	1991	0	1792
TCONS_00024723	Solyc07g026675.1	100	47	0	0	496	542	519	565	2e-16	87.9
TCONS_00024773	Solyc07g039345.1	94.29	105	5	1	907	1010	378	482	4e-38	159
TCONS_00024773	Solyc07g039345.1	100	31	0	0	862	892	354	384	1e-07	58.4
TCONS_00033731	Solyc10g084220.2	100	341	0	0	299	639	2976	2636	7e-180	630
TCONS_00022578	Solyc06g076150.3	99.9	1020	0	1	1	1019	3661	4680	0	1877
TCONS_00022578	Solyc06g076140.3	100	380	0	0	1	380	598	219	0	702
TCONS_00022578	Solyc06g076140.3	99.3	142	0	1	879	1019	146	5	5e-67	255
TCONS_00022578	Solyc06g076140.3	100	73	0	0	650	722	218	146	6e-31	135
TCONS_00022578	Solyc04g058100.3	95.45	66	3	0	879	944	152	87	5e-22	106
TCONS_00021507	Solyc06g036463.1	100	97	0	0	691	787	3	99	3e-44	180
TCONS_00021507	Solyc01g105980.3	96.91	97	3	0	692	788	352	448	3e-39	163
TCONS_00021507	Solyc10g044783.1	84.81	158	10	7	33	176	97	254	3e-34	147
TCONS_00021507	Solyc01g017823.1	87.34	79	8	2	603	680	359	436	5e-17	89.8
TCONS_00021507	Solyc01g017793.1	86.08	79	9	2	603	680	161	238	2e-15	84.2
TCONS_00011769	Solyc03g007480.3	100	524	0	0	1	524	1324	801	0	968
TCONS_00011769	Solyc03g007480.3	100	61	0	0	650	710	802	742	3e-24	113
TCONS_00001283	Solyc01g081450.3	100	578	0	0	179	756	1039	462	0	1068
TCONS_00021569	Solyc06g050220.3	100	440	0	0	609	1048	396	835	0	813
TCONS_00018896	Solyc05g026223.1	96.23	53	2	0	584	636	2	54	2e-16	87.9
TCONS_00022795	Solyc06g084250.3	100	37	0	0	1	37	1678	1642	7e-11	69.4
TCONS_00038289	Solyc12g017510.2	100	1060	0	0	1	1060	3714	2655	0	1958
TCONS_00001712	Solyc01g095220.2	100	367	0	0	1	367	91	457	0	678
TCONS_00018693	Solyc11g006880.2	88.41	69	8	0	493	561	105	37	2e-15	84.2
TCONS_00002926	Solyc01g005820.3	100	456	0	0	58	513	1209	754	0	843
TCONS_00002926	Solyc01g005820.3	100	112	0	0	959	1070	757	646	1e-52	207
TCONS_00038260	Solyc12g015730.2	100	651	0	0	236	886	4569	3919	0	1203
TCONS_00038260	Solyc12g015730.2	100	67	0	0	973	1039	3919	3853	1e-27	124
TCONS_00038260	Solyc04g025180.3	91.67	60	5	0	491	550	5650	5591	3e-15	84.2
TCONS_00037058	Solyc12g017510.2	100	1090	0	0	1	1090	2628	3717	0	2013
TCONS_00026345	Solyc08g067060.2	100	711	0	0	1	711	3698	2988	0	1314
TCONS_00027770	Solyc08g067060.2	100	608	0	0	492	1099	2988	3595	0	1123
TCONS_00015881	Solyc03g096210.2	95.41	305	12	2	291	595	306	4	6e-136	484
TCONS_00015881	Solyc08g078630.3	97.71	175	2	1	328	500	176	2	2e-80	300
TCONS_00015881	Solyc03g096220.3	94.34	106	6	0	375	480	106	1	3e-39	163
TCONS_00015881	Solyc12g042715.1	82.54	189	6	12	329	514	264	100	1e-32	141
TCONS_00015881	Solyc00g107055.1	88.03	117	10	4	608	722	304	190	7e-31	135
TCONS_00006477	Solyc02g082020.3	100	457	0	0	1	457	689	233	0	845
TCONS_00015997	Solyc04g054820.3	100	724	0	0	1	724	1872	1149	0	1338
TCONS_00006693	Solyc02g084850.3	100	467	0	0	1	467	830	364	0	863
TCONS_00006693	Solyc02g084850.3	100	364	0	0	685	1048	364	1	0	673
TCONS_00026079	Solyc08g045780.3	100	1122	0	0	1	1122	3061	1940	0	2073
TCONS_00034919	Solyc11g066830.2	100	429	0	0	698	1126	1662	2090	0	793
TCONS_00025624	Solyc07g065490.3	100	529	0	0	4	532	1949	1421	0	977
TCONS_00025624	Solyc07g065490.3	100	39	0	0	1092	1130	1422	1384	6e-12	73.1
TCONS_00018777	Solyc05g016257.1	100	1000	0	0	137	1136	1605	606	0	1847
TCONS_00018777	Solyc05g016260.3	100	235	0	0	1	235	885	651	6e-121	435
TCONS_00018777	Solyc05g014030.3	96	50	1	1	633	681	2109	2158	3e-14	80.5
TCONS_00035862	Solyc10g019170.2	89.04	739	68	4	1	726	917	179	0	904
TCONS_00004195	Solyc01g095220.2	100	364	0	0	786	1149	457	94	0	673
TCONS_00017439	Solyc05g015710.3	100	529	0	0	1	529	1078	550	0	977
TCONS_00003415	Solyc01g013885.1	97.3	37	1	0	13	49	955	991	4e-09	63.9
TCONS_00031295	Solyc09g097770.3	100	194	0	0	911	1104	194	1	4e-98	359
TCONS_00031295	Solyc09g097770.3	100	165	0	0	260	424	358	194	5e-82	305
TCONS_00038386	Solyc10g049240.1	100	34	0	0	638	671	276	309	4e-09	63.9
TCONS_00030432	Solyc01g014107.1	95.45	44	2	0	1128	1171	539	582	2e-11	71.3
TCONS_00029034	Solyc01g014107.1	94.34	53	3	0	1	53	591	539	1e-14	82.4
TCONS_00005798	Solyc02g068050.3	100	867	0	0	43	909	2713	1847	0	1602
TCONS_00005798	Solyc02g068050.3	100	98	0	0	1084	1181	1848	1751	9e-45	182
TCONS_00004926	Solyc01g106175.1	100	62	0	0	149	210	421	482	1e-24	115
TCONS_00004926	Solyc01g106175.1	100	47	0	0	95	141	244	290	2e-16	87.9
TCONS_00004926	Solyc01g106177.1	100	55	0	0	137	191	99	45	8e-21	102
TCONS_00016381	Solyc04g076940.3	100	423	0	0	1	423	3922	3500	0	782
TCONS_00016381	Solyc04g076940.3	100	277	0	0	923	1199	3298	3022	3e-144	512
TCONS_00016381	Solyc04g076940.3	100	120	0	0	726	845	3415	3296	6e-57	222
TCONS_00016381	Solyc04g076940.3	100	84	0	0	553	636	3499	3416	6e-37	156
TCONS_00034473	Solyc11g020210.2	100	858	0	0	1	858	62	919	0	1585
TCONS_00028605	Solyc09g007080.3	100	1213	0	0	1	1213	2575	3787	0	2241
TCONS_00028605	Solyc09g007090.3	100	1212	0	0	1	1212	2504	1293	0	2239
TCONS_00035743	Solyc11g013770.2	97.16	705	0	1	1	705	940	256	0	1173
TCONS_00017687	Solyc05g048850.3	100	1222	0	0	1	1222	2798	1577	0	2257
TCONS_00032552	Solyc10g085970.2	100	1073	0	0	1	1073	1862	790	0	1982
TCONS_00032552	Solyc10g085970.2	100	40	0	0	1183	1222	791	752	2e-12	75
TCONS_00021792	Solyc06g060100.3	100	1225	0	0	1	1225	2567	3791	0	2263
TCONS_00021792	Solyc06g060090.3	100	600	0	0	1	600	2412	1813	0	1109
TCONS_00004123	Solyc01g094350.3	100	1230	0	0	1	1230	3063	1834	0	2272
TCONS_00011751	Solyc06g059900.3	79.52	166	26	5	95	254	236	399	1e-23	111
TCONS_00014282	Solyc04g050760.3	100	948	0	0	1	948	2107	3054	0	1751
TCONS_00014282	Solyc04g050760.3	100	294	0	0	948	1241	3167	3460	1e-153	544
TCONS_00014282	Solyc04g050780.2	97.3	37	1	0	96	132	2029	2065	4e-09	63.9
TCONS_00019867	Solyc06g050220.3	100	228	0	0	1	228	830	603	5e-117	422
TCONS_00019867	Solyc06g050220.3	100	209	0	0	328	536	604	396	2e-106	387
TCONS_00016793	Solyc04g082570.3	100	170	0	0	1	170	170	1	9e-85	315
TCONS_00016793	Solyc08g069130.1	100	46	0	0	397	442	600	555	8e-16	86.1
TCONS_00013126	Solyc03g116550.3	100	748	0	0	505	1252	2842	2095	0	1382
TCONS_00013126	Solyc03g116550.3	100	505	0	0	1	505	3560	3056	0	933
TCONS_00013126	Solyc03g116560.1	100	60	0	0	1	60	2386	2445	1e-23	111
TCONS_00009538	Solyc03g005015.1	100	1261	0	0	1	1261	936	2196	0	2329
TCONS_00009538	Solyc03g005010.3	100	562	0	0	1	562	2546	1985	0	1038
TCONS_00009538	Solyc03g005010.3	100	33	0	0	1229	1261	1986	1954	1e-08	62.1
TCONS_00034472	Solyc11g020210.2	100	858	0	0	1	858	62	919	0	1585
TCONS_00009694	Solyc06g059900.3	79.52	166	26	5	1035	1194	399	236	1e-23	111
TCONS_00005576	Solyc02g062300.3	100	1061	0	0	227	1287	2775	1715	0	1960
TCONS_00005576	Solyc02g062270.3	100	277	0	0	1011	1287	3571	3847	3e-144	512
TCONS_00010244	Solyc07g065390.3	77.37	137	19	7	179	314	247	122	2e-11	71.3
TCONS_00023256	Solyc02g077940.1	92.31	52	2	1	883	932	52	1	7e-12	73.1
TCONS_00029033	Solyc09g064610.3	94.44	72	4	0	1225	1296	72	1	1e-23	111
TCONS_00028281	Solyc08g079680.3	100	388	0	0	1	388	1047	660	0	717
TCONS_00028281	Solyc08g079680.3	100	166	0	0	474	639	660	495	2e-82	307
TCONS_00028281	Solyc08g007580.3	89.16	83	9	0	557	639	661	579	2e-21	104
TCONS_00020369	Solyc06g066320.3	100	922	0	0	1	922	2647	1726	0	1703
TCONS_00008753	Solyc02g084280.3	100	340	0	0	451	790	340	1	3e-179	628
TCONS_00008753	Solyc02g084280.3	100	91	0	0	1	91	426	336	8e-41	169
TCONS_00031997	Solyc07g009360.2	83.96	106	11	3	1095	1194	1	106	4e-19	97.1
TCONS_00000930	Solyc01g013885.1	97.3	37	1	0	900	936	991	955	4e-09	63.9
TCONS_00007654	Solyc02g050280.3	92.23	103	8	0	15	117	197	95	4e-34	147
TCONS_00007654	Solyc02g050283.1	92.98	57	4	0	15	71	565	621	3e-15	84.2
TCONS_00021989	Solyc06g065370.3	100	314	0	0	1	314	730	417	9e-165	580
TCONS_00010749	Solyc03g111410.3	100	229	0	0	1	229	229	1	2e-117	424
TCONS_00011466	Solyc03g121250.3	100	507	0	0	120	626	1505	999	0	937
TCONS_00011466	Solyc01g060200.2	85.69	657	32	27	3	634	1680	1061	0	636
TCONS_00011466	Solyc01g060200.2	94.16	154	9	0	873	1026	1062	909	8e-61	235
TCONS_00005414	Solyc02g014840.3	100	89	0	0	881	969	80	168	1e-39	165
TCONS_00010015	Solyc04g017807.1	82.82	163	20	7	1241	1396	456	617	7e-32	139
TCONS_00027883	Solyc08g069120.3	100	568	0	0	833	1400	1264	697	0	1050
TCONS_00027883	Solyc08g069120.3	100	331	0	0	1	331	1593	1263	3e-174	612
TCONS_00026517	Solyc08g075000.3	100	38	0	0	1368	1405	580	543	3e-11	71.3
TCONS_00014493	Solyc04g071070.2	78.12	786	108	51	1	758	50	799	2e-122	440
TCONS_00014493	Solyc04g071070.2	79.11	627	93	30	454	1043	226	851	1e-109	398
TCONS_00014493	Solyc04g071070.2	78.64	660	72	50	296	914	168	799	2e-102	374
TCONS_00014493	Solyc04g071080.1	83.1	355	52	5	8	354	1	355	3e-85	316
TCONS_00022692	Solyc06g082900.3	100	1445	0	0	1	1445	2508	1064	0	2669
TCONS_00022692	Solyc06g082895.1	100	669	0	0	777	1445	1514	846	0	1236
TCONS_00008153	Solyc02g071250.3	100	1338	0	0	1	1338	4790	6127	0	2471
TCONS_00010041	Solyc03g044747.1	100	85	0	0	1127	1211	221	305	2e-37	158
TCONS_00017651	Solyc05g044590.1	95.24	63	3	0	1201	1263	85	23	3e-20	100
TCONS_00037964	Solyc12g007280.2	100	555	0	0	1	555	2359	1805	0	1026
TCONS_00037964	Solyc12g007280.2	100	197	0	0	1288	1484	1806	1610	1e-99	364
TCONS_00009341	Solyc02g092240.3	100	351	0	0	1	351	1037	687	0	649
TCONS_00018862	Solyc12g013740.2	95.94	197	8	0	94	290	376	572	2e-86	320
TCONS_00018862	Solyc10g012360.1	92.86	70	4	1	757	825	14	83	3e-20	100
TCONS_00018862	Solyc04g040230.2	95.35	43	1	1	784	825	543	501	4e-10	67.6
TCONS_00029025	Solyc09g016950.3	99.87	744	0	1	637	1380	2545	3287	0	1367
TCONS_00029025	Solyc09g016950.3	99.53	427	2	0	1	427	2136	2562	0	778
TCONS_00029025	Solyc08g028700.2	100	54	0	0	1120	1173	98	151	4e-20	100
TCONS_00037166	Solyc10g049240.1	100	34	0	0	852	885	309	276	5e-09	63.9
TCONS_00029724	Solyc09g090540.3	100	406	0	0	1	406	1000	595	0	750
TCONS_00029724	Solyc05g024390.1	91.67	60	5	0	347	406	2097	2038	4e-15	84.2
TCONS_00021095	Solyc07g066340.3	92.54	67	3	2	796	861	152	87	2e-18	95.3
TCONS_00026035	Solyc08g016440.3	100	619	0	0	12	630	1	619	0	1144
TCONS_00002310	Solyc01g104160.3	100	224	0	0	3	226	255	32	1e-114	414
TCONS_00030515	Solyc09g030420.3	100	58	0	0	1499	1556	1	58	2e-22	108
TCONS_00021937	Solyc06g063320.3	100	372	0	0	26	397	988	617	0	688
TCONS_00021937	Solyc06g063320.3	100	112	0	0	642	753	620	509	2e-52	207
TCONS_00021937	Solyc06g063330.3	100	38	0	0	1	38	3440	3477	3e-11	71.3
TCONS_00027343	Solyc08g008350.3	100	60	0	0	3	62	641	582	2e-23	111
TCONS_00033193	Solyc07g009360.2	88.57	105	9	2	266	367	106	2	2e-27	124
TCONS_00030516	Solyc09g030420.3	88.51	261	26	3	835	1095	1	257	4e-84	313
TCONS_00030516	Solyc09g030420.3	89.42	104	10	1	1119	1221	254	357	5e-29	130
TCONS_00007669	Solyc02g062300.3	100	910	0	0	1	910	1866	2775	0	1681
TCONS_00007669	Solyc02g062270.3	100	126	0	0	1	126	3696	3571	4e-60	233
TCONS_00029909	Solyc09g098300.3	100	296	0	0	4	299	652	357	1e-154	547
TCONS_00029909	Solyc09g098300.3	100	180	0	0	1216	1395	357	178	3e-90	333
TCONS_00029909	Solyc09g098300.3	100	124	0	0	1497	1620	180	57	5e-59	230
TCONS_00029909	Solyc09g098310.3	88.44	173	13	5	127	299	597	432	1e-50	202
TCONS_00029909	Solyc09g098310.3	84.95	186	22	3	1216	1395	432	247	4e-45	183
TCONS_00023322	Solyc07g039345.1	92.79	222	12	3	53	273	596	378	1e-85	318
TCONS_00023322	Solyc07g039345.1	100	31	0	0	288	318	384	354	2e-07	58.4
TCONS_00034711	Solyc11g042620.2	99.69	319	0	1	1	319	1064	747	3e-165	582
TCONS_00034711	Solyc01g103290.3	95.58	113	3	2	1512	1624	55	165	5e-44	180
TCONS_00029205	Solyc09g065120.3	98.66	448	1	1	88	535	1372	930	0	789
TCONS_00030628	Solyc09g065120.3	98.66	448	1	1	1208	1655	930	1372	0	789
TCONS_00017536	Solyc05g021520.1	98.31	59	1	0	1716	1774	25	83	3e-21	104
TCONS_00021380	Solyc06g009890.2	100	475	0	0	1015	1489	346	820	0	878
TCONS_00021380	Solyc06g009890.2	100	213	0	0	1	213	135	347	2e-108	394
TCONS_00021380	Solyc06g009890.2	100	39	0	0	187	225	267	305	9e-12	73.1
TCONS_00021380	Solyc04g057950.2	89.78	225	21	1	929	1151	1297	1073	3e-76	287
TCONS_00021380	Solyc04g045280.1	98.44	64	1	0	987	1050	73	10	5e-24	113
TCONS_00004931	Solyc01g106290.3	100	471	0	0	1317	1787	545	75	0	870
TCONS_00001284	Solyc01g081450.3	100	317	0	0	748	1064	463	147	3e-166	586
TCONS_00031924	Solyc07g009360.2	88.57	105	9	2	1128	1229	2	106	2e-27	124
TCONS_00015136	Solyc04g081880.3	100	635	0	0	1	635	1511	877	0	1173
TCONS_00015136	Solyc04g081880.3	100	192	0	0	1016	1207	879	688	8e-97	355
TCONS_00018911	Solyc05g026500.1	98.44	64	0	1	927	990	63	1	2e-23	111
TCONS_00001541	Solyc01g090860.3	100	548	0	0	542	1089	4845	5392	0	1013
TCONS_00001541	Solyc01g090880.3	100	71	0	0	1767	1837	2277	2207	2e-29	132
TCONS_00000774	Solyc01g013885.1	100	48	0	0	472	519	907	954	9e-17	89.8
TCONS_00000774	Solyc01g013885.1	100	38	0	0	1091	1128	955	992	3e-11	71.3
TCONS_00037777	Solyc12g099510.2	100	86	0	0	542	627	836	751	7e-38	159
TCONS_00003253	Solyc01g013885.1	100	48	0	0	1339	1386	954	907	9e-17	89.8
TCONS_00003253	Solyc01g013885.1	100	38	0	0	730	767	992	955	3e-11	71.3
TCONS_00017595	Solyc05g026500.1	98.44	64	0	1	893	956	1	63	2e-23	111
TCONS_00015796	Solyc09g065120.3	93.59	78	4	1	224	301	1147	1071	2e-24	115
TCONS_00029066	Solyc09g020010.2	100	33	0	0	587	619	1418	1386	2e-08	62.1
TCONS_00014066	Solyc09g015630.2	93.55	124	7	1	1588	1711	1490	1612	4e-45	183
TCONS_00014174	Solyc09g065120.3	93.59	78	4	1	1673	1750	1071	1147	2e-24	115
TCONS_00035834	Solyc11g020930.1	94.56	147	5	2	565	708	147	1	3e-57	224
TCONS_00029103	Solyc09g030420.3	88.51	261	26	3	426	686	257	1	6e-84	313
TCONS_00029103	Solyc09g030420.3	89.42	104	10	1	300	402	357	254	6e-29	130
TCONS_00025259	Solyc07g055020.3	100	691	0	0	893	1583	2023	1333	0	1277
TCONS_00025259	Solyc07g055020.3	100	240	0	0	1	240	2401	2162	2e-123	444
TCONS_00025259	Solyc07g055020.3	98.85	87	1	0	582	668	2107	2021	1e-36	156
TCONS_00025259	Solyc07g055020.3	100	63	0	0	325	387	2162	2100	5e-25	117
TCONS_00025259	Solyc07g053250.3	90.62	64	6	0	1423	1486	613	550	1e-15	86.1
TCONS_00005741	Solyc02g067210.3	100	1806	0	0	69	1874	3639	1834	0	3336
TCONS_00005741	Solyc02g067210.3	90.58	276	22	2	850	1125	2581	2310	5e-99	363
TCONS_00005741	Solyc02g067210.3	90.58	276	22	2	1127	1398	2858	2583	5e-99	363
TCONS_00007032	Solyc02g089490.3	100	514	0	0	1	514	15	528	0	950
TCONS_00007032	Solyc02g089490.3	98.36	244	2	2	1415	1656	624	867	2e-118	427
TCONS_00007032	Solyc02g089490.3	99.07	107	0	1	947	1053	528	633	3e-47	191
TCONS_00007032	Solyc02g089530.3	87.43	366	41	4	1324	1686	133	496	4e-115	416
TCONS_00007032	Solyc02g089530.3	89.89	277	25	3	1390	1665	763	1037	3e-96	353
TCONS_00003273	Solyc05g014620.2	85.13	195	28	1	1	194	1232	1038	2e-49	198
TCONS_00003273	Solyc05g014620.2	85.19	189	25	3	2	188	1112	925	3e-47	191
TCONS_00003273	Solyc12g062737.1	84.77	197	24	6	2	194	58	252	8e-48	193
TCONS_00003273	Solyc12g062737.1	86.11	180	16	7	2	179	178	350	1e-45	185
TCONS_00003273	Solyc05g007330.2	84.77	197	24	6	2	194	58	252	8e-48	193
TCONS_00003273	Solyc05g007330.2	85	180	18	7	2	179	178	350	3e-42	174
TCONS_00003273	Solyc07g041260.2	86.11	180	16	7	2	179	83	255	1e-45	185
TCONS_00003273	Solyc07g041260.2	86	150	18	3	47	194	9	157	3e-37	158
TCONS_00003273	Solyc07g043207.1	85.56	180	17	7	2	179	32	204	6e-44	180
TCONS_00003273	Solyc02g021010.2	81.44	194	34	2	2	194	1313	1121	3e-37	158
TCONS_00031329	Solyc09g098310.3	100	463	0	0	1	463	894	432	0	856
TCONS_00031329	Solyc09g098310.3	100	195	0	0	1889	2083	250	56	2e-98	361
TCONS_00031329	Solyc09g098310.3	100	186	0	0	1516	1701	432	247	2e-93	344
TCONS_00031329	Solyc09g098300.3	88.44	173	13	5	298	463	529	357	1e-50	202
TCONS_00031329	Solyc09g098300.3	84.95	186	22	3	1516	1701	357	178	5e-45	183
TCONS_00018962	Solyc05g044600.1	100	63	0	0	329	391	28	90	5e-25	117
TCONS_00018962	Solyc05g044590.1	95.24	63	3	0	845	907	23	85	5e-20	100
TCONS_00010461	Solyc03g094145.1	94.17	103	5	1	541	643	246	347	1e-36	156
TCONS_00000176	Solyc01g106230.3	92.73	440	19	6	1734	2169	2740	3170	2e-177	623
TCONS_00000176	Solyc07g009360.2	87.62	105	10	3	411	512	106	2	1e-25	119
TCONS_00030415	Solyc09g015700.3	99.91	2165	2	0	5	2169	2208	44	0	3988
TCONS_00002043	Solyc01g099800.3	98.61	72	1	0	494	565	149	78	2e-28	128
TCONS_00002043	Solyc01g099800.3	100	50	0	0	23	72	192	143	9e-18	93.5
TCONS_00002043	Solyc01g099800.3	100	43	0	0	784	826	43	1	7e-14	80.5
TCONS_00002043	Solyc01g099800.3	100	36	0	0	675	710	77	42	5e-10	67.6
TCONS_00002043	Solyc01g099810.3	97.73	44	1	0	1197	1240	922	879	9e-13	76.8
TCONS_00034496	Solyc11g020930.1	94.56	147	5	2	1390	1533	1	147	3e-57	224
TCONS_00012493	Solyc03g094145.1	94.17	103	5	1	1507	1609	347	246	1e-36	156
TCONS_00001911	Solyc07g017733.1	97.3	37	1	0	152	188	1827	1791	7e-09	63.9
TCONS_00010463	Solyc03g094145.1	100	99	0	0	666	764	249	347	5e-45	183
TCONS_00030423	Solyc09g016950.3	99.85	1353	2	0	878	2230	2562	1210	0	2488
TCONS_00030423	Solyc09g016950.3	99.81	537	0	1	132	668	3080	2545	0	985
TCONS_00030423	Solyc08g028700.2	96.76	185	2	1	1	185	278	98	1e-81	305
TCONS_00028606	Solyc09g007100.3	100	89	0	0	641	729	1	89	2e-39	165
TCONS_00028606	Solyc11g071540.2	92.21	77	5	1	1431	1507	785	860	3e-22	108
TCONS_00028606	Solyc11g071535.1	92.21	77	5	1	1431	1507	760	685	3e-22	108
TCONS_00028606	Solyc11g071535.1	85.56	90	6	3	670	752	1275	1186	4e-16	87.9
TCONS_00006034	Solyc02g071250.3	100	2254	0	0	1	2254	6042	3789	0	4163
TCONS_00013289	Solyc03g118880.3	99.58	239	0	1	960	1197	558	320	1e-120	435
TCONS_00000794	Solyc12g062737.1	82.52	349	43	15	1959	2297	350	10	3e-77	291
TCONS_00000794	Solyc12g062737.1	85.59	222	26	6	1944	2161	252	33	2e-58	228
TCONS_00000794	Solyc05g007330.2	82.52	349	43	15	1959	2297	350	10	3e-77	291
TCONS_00000794	Solyc05g007330.2	86.04	222	25	6	1944	2161	252	33	5e-60	233
TCONS_00000794	Solyc05g014620.2	83.28	317	47	6	1950	2261	925	1240	4e-76	287
TCONS_00000794	Solyc05g014620.2	85.38	212	30	1	1944	2154	1038	1249	1e-55	219
TCONS_00000794	Solyc07g041260.2	85.04	254	27	9	1959	2208	255	9	2e-64	248
TCONS_00000794	Solyc07g041260.2	86	150	18	3	1944	2091	157	9	3e-37	158
TCONS_00000794	Solyc07g043207.1	86.83	205	18	7	1959	2161	204	7	4e-56	220
TCONS_00000794	Solyc02g021010.2	82.23	242	40	3	1944	2183	1121	1361	1e-51	206
TCONS_00014262	Solyc03g096210.2	95.41	305	12	2	507	811	4	306	1e-135	484
TCONS_00014262	Solyc08g078630.3	97.71	175	2	1	602	774	2	176	5e-80	300
TCONS_00014262	Solyc03g096220.3	94.34	106	6	0	622	727	1	106	7e-39	163
TCONS_00014262	Solyc12g042715.1	82.54	189	6	12	588	773	100	264	3e-32	141
TCONS_00014262	Solyc00g107055.1	88.03	117	10	4	380	494	190	304	1e-30	135
TCONS_00017548	Solyc05g023830.1	100	67	0	0	2233	2299	201	135	3e-27	124
TCONS_00023205	Solyc03g115330.2	84.15	183	26	3	815	995	411	230	3e-42	174
TCONS_00015678	Solyc09g015630.2	91.84	441	31	4	416	854	2394	1957	2e-173	610
TCONS_00015678	Solyc09g015630.2	93.55	124	7	1	1163	1286	1612	1490	6e-45	183
TCONS_00012494	Solyc03g094145.1	100	99	0	0	1638	1736	347	249	6e-45	183
TCONS_00008643	Solyc01g102990.3	97.62	42	0	1	876	916	1822	1781	5e-11	71.3
TCONS_00008643	Solyc01g103000.2	100	32	0	0	880	911	118	87	1e-07	60.2
TCONS_00006535	Solyc01g102990.3	97.62	42	0	1	1681	1721	1781	1822	5e-11	71.3
TCONS_00006535	Solyc01g103000.2	100	32	0	0	1686	1717	87	118	1e-07	60.2
TCONS_00024644	Solyc03g115330.2	84.15	183	26	3	1500	1680	230	411	4e-42	174
TCONS_00026536	Solyc08g075370.3	100	618	0	0	416	1033	1024	407	0	1142
TCONS_00026536	Solyc08g075370.3	100	312	0	0	1299	1610	412	101	2e-163	577
TCONS_00024976	Solyc07g045240.3	100	918	0	0	1618	2535	1625	708	0	1696
TCONS_00036302	Solyc11g068440.2	100	418	0	0	1	418	1771	1354	0	773
TCONS_00036302	Solyc11g068440.2	100	138	0	0	2627	2764	1357	1220	1e-66	255
TCONS_00009133	Solyc02g089490.3	100	528	0	0	2248	2775	528	1	0	976
TCONS_00009133	Solyc02g089490.3	98.36	244	2	2	1106	1347	867	624	3e-118	427
TCONS_00009133	Solyc02g089490.3	99.07	107	0	1	1709	1815	633	528	4e-47	191
TCONS_00009133	Solyc02g089530.3	87.43	366	41	4	1076	1438	496	133	6e-115	416
TCONS_00009133	Solyc02g089530.3	89.89	277	25	3	1097	1372	1037	763	5e-96	353
TCONS_00017552	Solyc12g013740.2	95.94	197	8	0	1221	1417	572	376	5e-86	320
TCONS_00017552	Solyc10g012360.1	92.86	70	4	1	686	754	83	14	7e-20	100
TCONS_00017552	Solyc04g040230.2	95.35	43	1	1	686	727	501	543	7e-10	67.6
TCONS_00009893	Solyc05g017785.1	92	100	4	3	529	628	46	141	5e-31	137
TCONS_00032852	Solyc10g008350.3	100	441	0	0	2224	2664	572	132	0	815
TCONS_00032852	Solyc10g008350.3	100	136	0	0	2940	3075	136	1	2e-65	252
TCONS_00033023	Solyc03g044100.3	89.92	119	11	1	1853	1971	1620	1737	2e-35	152
TCONS_00033023	Solyc03g025740.3	93.1	58	4	0	1969	2026	2	59	2e-15	86.1
TCONS_00033023	Solyc06g076330.3	100	43	0	0	2608	2650	43	1	1e-13	80.5
TCONS_00010666	Solyc12g010190.1	90.26	154	12	3	947	1098	162	10	3e-49	198
TCONS_00010666	Solyc08g079210.1	90.26	154	12	3	947	1098	185	337	3e-49	198
TCONS_00010666	Solyc03g033910.1	80.81	198	29	7	928	1121	120	312	1e-33	147
TCONS_00012702	Solyc12g010190.1	90.26	154	12	3	2525	2676	10	162	3e-49	198
TCONS_00012702	Solyc08g079210.1	90.26	154	12	3	2525	2676	337	185	3e-49	198
TCONS_00012702	Solyc03g033910.1	80.81	198	29	7	2502	2695	312	120	1e-33	147
